# Supplementary material for: scRNASequest: an ecosystem of scRNA-seq analysis, visualization, and publishing
Source: BMC Genomics. 2023 May 2;24:228. doi: 10.1186/s12864-023-09332-2 (PMC10155351; doi:10.1186/s12864-023-09332-2)
Supplement: Supplementary file 1 — Additional file 1: Supplementary Table S1. Detailed comparison of multiple single-cell RNA-seq data processing workflows. [file 12864_2023_9332_MOESM1_ESM.xlsx]

## Sheet: Table S1
Supplementary Table S1
Detailed comparison of multiple single-cell RNA-seq data processing workflows
	Tools		scRNASequest	scFlow	scRNAseq	single-cell-rna-seq	scRNAseq_KNIME	ASAP
	Year		2023	2021	2019	2018	2023	2017
	Online/Standalone		Standalone	Standalone	Standalone	Standalone	Standalone	Online
	Source Code Link		https://github.com/interactivereport/scRNAsequest	https://github.com/combiz/scflow	https://github.com/nf-core/scrnaseq	https://github.com/snakemake-workflows/single-cell-rna-seq	https://github.com/Saminakausar/scRNAseq_KNIME	https://github.com/DeplanckeLab/ASAP
	Demo Link		https://interactivereport.github.io/scRNAsequest/tutorial/docs/				https://satijalab.org/seurat/articles/pbmc3k_tutorial.html
	Data analysis		Y	Y	Y	Y	Y	Y
	Data visualization		Y	Y	Y	Y	Y	Y
	RNA-seq/scRNA-seq		Y	Y	Y	Y	Y	Y
	Individual sample quality control		Y	Y	Y	Y	Y	Y
	One or multiple harmonization methods		Y	Y
	Merged quality control		Y	Y
	Dataset integration with visualization and quantitative metrics of integration performance		Y	Y
	Flexible dimension reduction		Y	Y	Y	Y	Y	Y
	Cell clustering/Annotation		Y	Y	Y	Y	Y	Y
	Differential gene expression		Y	Y	Y	Y	Y	Y
	SingleCellExperiment (SCE) object as output		Y	Y	Y		Y	Y
	RNA velocity				Y	Y
	Downstream data visualization		Y	Y
	Analysis Data sharing options		Y
	Web Sharing		Y	Y				Y
	Interactivity							Y
	Docker		Y		Y			Y
	Cloud_Support				Y			Y
	Input data format for visualization	Saas						Y
		Loom						Y
		h5ad	Y
		SCE	Y	Y
		Seurat	Y	Y
		csv/txt						Y
	Languages		Python, R	R	Python, R	R	R	Python, R, Java
