# Supplementary material for: scRNASequest: an ecosystem of scRNA-seq analysis, visualization, and publishing
Source: BMC Genomics. 2023 May 2;24:228. doi: 10.1186/s12864-023-09332-2 (PMC10155351; doi:10.1186/s12864-023-09332-2)
Supplement: Supplementary file 2 — Additional file 2: Supplementary Table S2. An example of NEBULA differential expression analysis results. FDR: False discovery rate. The NEBULA-HL method was used. [file 12864_2023_9332_MOESM2_ESM.xlsx]

## Sheet: Table S2
Supplementary Table S2
An example of NEBULA differential expression analysis results. FDR: False discovery rate. The NEBULA-HL method was used.
Genes	log2FC	pvalue	FDR	Algorithm
Xist	-9.69442	9.7532e-106	4.4816e-102	NBGMM (HL)
Pnpla7	1.23564	6.96282e-85	1.59971e-81	NBGMM (HL)
Etnppl	1.6095	1.5763e-70	2.41436e-67	NBGMM (HL)
Zbtb16	1.47061	9.48162e-57	1.0892e-53	NBGMM (HL)
Pcdh7	-0.695103	9.68689e-51	8.90225e-48	NBGMM (HL)
Pcdh9	-0.517706	6.35989e-50	4.87062e-47	NBGMM (HL)
Sorcs2	-1.12487	9.15842e-49	6.01185e-46	NBGMM (HL)
Slc43a2	1.2979	6.25492e-47	3.59267e-44	NBGMM (HL)
Mapk4	0.696247	7.06212e-41	3.60561e-38	NBGMM (HL)
Prex2	0.833495	9.1527e-41	4.20566e-38	NBGMM (HL)
Ppp2r2b	-0.595609	1.53473e-37	6.41101e-35	NBGMM (HL)
Mir9-3hg	-0.974658	7.35083e-37	2.81476e-34	NBGMM (HL)
Plce1	0.957766	2.01802e-33	7.13293e-31	NBGMM (HL)
Sorbs1	0.741647	4.11963e-32	1.35212e-29	NBGMM (HL)
Gpc5	-0.345963	2.8375e-31	8.6922e-29	NBGMM (HL)
Plcb1	0.876107	3.22817e-31	9.27091e-29	NBGMM (HL)
Ddx3y	4.74773	5.07321e-29	1.37126e-26	NBGMM (HL)
Rmst	0.926563	8.61086e-29	2.19816e-26	NBGMM (HL)
Pdgfd	1.21318	4.39923e-28	1.06392e-25	NBGMM (HL)
Ptchd4	-1.39163	7.4961e-28	1.72223e-25	NBGMM (HL)
Cdh19	0.876981	9.07129e-28	1.98488e-25	NBGMM (HL)
2610035D17Rik	0.753081	3.26863e-27	6.82699e-25	NBGMM (HL)
Pde7b	0.769154	1.30027e-25	2.59771e-23	NBGMM (HL)
Shc3	-0.84368	1.53459e-25	2.93811e-23	NBGMM (HL)
Samd4	-1.29654	3.00951e-25	5.53147e-23	NBGMM (HL)
Hif3a	0.959131	3.29726e-25	5.82727e-23	NBGMM (HL)
Trim9	-0.542051	6.57111e-25	1.11831e-22	NBGMM (HL)
Tsc22d3	1.14177	1.65372e-24	2.71388e-22	NBGMM (HL)
Uty	6.59937	2.72005e-24	4.30988e-22	NBGMM (HL)
Kcnn3	-0.991042	1.39998e-23	2.14431e-21	NBGMM (HL)
Ccnd3	0.896591	2.09834e-23	3.11027e-21	NBGMM (HL)
Lhfp	0.823616	1.02424e-22	1.47075e-20	NBGMM (HL)
Megf9	1.00658	3.03458e-22	4.22542e-20	NBGMM (HL)
Tnfaip8	-0.943236	4.09552e-22	5.53498e-20	NBGMM (HL)
Lrp1b	-0.655195	8.18749e-22	1.0749e-19	NBGMM (HL)
Magi1	-0.722458	1.7214e-21	2.19718e-19	NBGMM (HL)
Farp1	0.327698	2.05127e-21	2.54745e-19	NBGMM (HL)
Nrxn1	-0.202607	3.37163e-21	4.07701e-19	NBGMM (HL)
Gm48747	-0.71352	3.8323e-21	4.51524e-19	NBGMM (HL)
Foxp1	1.0115	3.95256e-21	4.5405e-19	NBGMM (HL)
Brinp3	-0.797568	4.8959e-21	5.48699e-19	NBGMM (HL)
Auts2	-0.382603	7.53447e-21	8.24307e-19	NBGMM (HL)
Hes5	-1.02336	3.29255e-20	3.51843e-18	NBGMM (HL)
Fam214a	0.770097	7.89991e-20	8.25002e-18	NBGMM (HL)
Rasa2	0.656476	2.23832e-19	2.28558e-17	NBGMM (HL)
Stox2	-0.395352	2.3587e-19	2.35614e-17	NBGMM (HL)
Fam107a	0.977838	3.52606e-19	3.44729e-17	NBGMM (HL)
Grip1	-1.09829	4.14714e-19	3.96899e-17	NBGMM (HL)
Hmgn3	-0.930299	4.23244e-19	3.96899e-17	NBGMM (HL)
Malat1	0.26597	5.82683e-19	5.35486e-17	NBGMM (HL)
Syne1	-0.366709	6.04814e-19	5.44926e-17	NBGMM (HL)
Galnt16	-0.960339	1.43015e-18	1.26376e-16	NBGMM (HL)
Ap3m1	0.783565	6.73262e-18	5.83706e-16	NBGMM (HL)
Qk	-0.327637	1.31e-17	1.11471e-15	NBGMM (HL)
Ptprz1	-0.280466	1.76407e-17	1.4738e-15	NBGMM (HL)
Gpatch8	0.479847	2.86482e-17	2.35069e-15	NBGMM (HL)
Zhx3	0.458898	2.99821e-17	2.41698e-15	NBGMM (HL)
Grin3a	-1.12082	3.50158e-17	2.7741e-15	NBGMM (HL)
Gm21798	-1.0491	4.43269e-17	3.45224e-15	NBGMM (HL)
Prpf4b	-0.602448	6.36551e-17	4.87492e-15	NBGMM (HL)
Mgll	-0.674686	6.72823e-17	5.06823e-15	NBGMM (HL)
Oscp1	1.18022	7.15811e-17	5.30508e-15	NBGMM (HL)
Wwox	-0.674411	7.53963e-17	5.49914e-15	NBGMM (HL)
Gm48742	0.449919	8.89179e-17	6.38403e-15	NBGMM (HL)
Etv4	-0.868564	2.71237e-16	1.91744e-14	NBGMM (HL)
Gabra2	-0.642621	2.8173e-16	1.96144e-14	NBGMM (HL)
AC034116.3	-1.42391	4.25227e-16	2.91629e-14	NBGMM (HL)
Rsrp1	-0.46813	7.30576e-16	4.93676e-14	NBGMM (HL)
Ephb1	-1.06623	7.69623e-16	5.12524e-14	NBGMM (HL)
AC154683.1	0.568113	8.61063e-16	5.65227e-14	NBGMM (HL)
Luc7l3	-0.622829	1.03761e-15	6.71524e-14	NBGMM (HL)
Igdcc4	-0.944522	1.14385e-15	7.29996e-14	NBGMM (HL)
Xpo1	0.667904	1.49936e-15	9.43777e-14	NBGMM (HL)
Fam196a	-0.601978	1.87852e-15	1.16359e-13	NBGMM (HL)
Paxbp1	-0.582307	1.89922e-15	1.16359e-13	NBGMM (HL)
Glud1	-0.473054	3.52659e-15	2.1322e-13	NBGMM (HL)
Eml5	-0.905547	3.62989e-15	2.16615e-13	NBGMM (HL)
Kdm6a	-0.921003	4.60113e-15	2.71054e-13	NBGMM (HL)
Hrh1	-1.11493	4.91619e-15	2.82374e-13	NBGMM (HL)
Fam20a	0.584729	4.91177e-15	2.82374e-13	NBGMM (HL)
Ston2	-0.553957	6.21959e-15	3.52827e-13	NBGMM (HL)
Slc16a6	1.23827	8.81878e-15	4.94174e-13	NBGMM (HL)
Gm16599	-0.648614	9.94556e-15	5.50601e-13	NBGMM (HL)
Acss3	1.07797	1.0108e-14	5.52932e-13	NBGMM (HL)
Apba2	-0.576039	1.07312e-14	5.80114e-13	NBGMM (HL)
Zfhx3	0.980004	1.642e-14	8.67241e-13	NBGMM (HL)
Adk	0.687116	1.62553e-14	8.67241e-13	NBGMM (HL)
Gm12224	-0.817245	1.75552e-14	9.16659e-13	NBGMM (HL)
Cpe	0.271691	2.0231e-14	1.04451e-12	NBGMM (HL)
Lama2	0.376411	2.71127e-14	1.38425e-12	NBGMM (HL)
Fam213a	0.898008	3.24117e-14	1.63661e-12	NBGMM (HL)
Ntm	-0.249989	6.18108e-14	3.08718e-12	NBGMM (HL)
Nfib	-0.320775	1.33052e-13	6.57391e-12	NBGMM (HL)
Mkl2	1.00121	1.68305e-13	8.22726e-12	NBGMM (HL)
Nckap5	-0.526941	1.92028e-13	9.28809e-12	NBGMM (HL)
Prkca	0.55637	2.48972e-13	1.19169e-11	NBGMM (HL)
Epha5	-0.731609	2.88391e-13	1.36614e-11	NBGMM (HL)
Cacna1d	-0.676723	3.27952e-13	1.53769e-11	NBGMM (HL)
Prkd1	0.408164	3.896e-13	1.80829e-11	NBGMM (HL)
Kcnq3	0.841161	4.64207e-13	2.11191e-11	NBGMM (HL)
Cyp2d22	0.695711	4.61249e-13	2.11191e-11	NBGMM (HL)
Phka1	0.422357	4.90134e-13	2.208e-11	NBGMM (HL)
9330159F19Rik	0.970643	6.21359e-13	2.77198e-11	NBGMM (HL)
Trpm3	0.52716	6.75499e-13	2.98454e-11	NBGMM (HL)
F5	2.14418	7.65841e-13	3.35147e-11	NBGMM (HL)
Ablim1	0.566435	7.77843e-13	3.37188e-11	NBGMM (HL)
Cdk19	0.545275	8.09654e-13	3.47697e-11	NBGMM (HL)
Spire1	0.363315	9.20793e-13	3.91763e-11	NBGMM (HL)
Klf9	0.629041	1.02364e-12	4.31525e-11	NBGMM (HL)
Eps15	-0.437819	1.31296e-12	5.4846e-11	NBGMM (HL)
Ntrk3	-0.80308	1.3849e-12	5.73297e-11	NBGMM (HL)
Fus	-0.582981	1.83637e-12	7.53404e-11	NBGMM (HL)
Iqch	-0.938445	2.05376e-12	8.35135e-11	NBGMM (HL)
Nf1	-0.465946	2.29696e-12	9.25837e-11	NBGMM (HL)
Mdga2	0.397485	2.3343e-12	9.32703e-11	NBGMM (HL)
Tspan9	-0.489697	2.57945e-12	1.01304e-10	NBGMM (HL)
Clybl	0.451636	2.56248e-12	1.01304e-10	NBGMM (HL)
Nrcam	-0.284412	2.64778e-12	1.03106e-10	NBGMM (HL)
Sesn3	0.715249	2.90887e-12	1.12322e-10	NBGMM (HL)
Tmco4	1.3607	3.1514e-12	1.20672e-10	NBGMM (HL)
Pfkp	0.627146	3.40325e-12	1.29239e-10	NBGMM (HL)
Slc16a9	1.44966	3.90078e-12	1.46919e-10	NBGMM (HL)
Crlf3	0.831068	4.31707e-12	1.61276e-10	NBGMM (HL)
Fut9	-0.519537	4.89051e-12	1.81225e-10	NBGMM (HL)
Tmem117	1.38129	5.40876e-12	1.98826e-10	NBGMM (HL)
Aifm3	-0.608754	6.02493e-12	2.19719e-10	NBGMM (HL)
Selenop	0.754426	6.31513e-12	2.28489e-10	NBGMM (HL)
Kmt2c	-0.39515	8.72965e-12	3.13381e-10	NBGMM (HL)
Sat1	0.46275	9.25369e-12	3.29618e-10	NBGMM (HL)
Hr	1.63219	1.10486e-11	3.90526e-10	NBGMM (HL)
Srgap3	-0.436601	1.30186e-11	4.56646e-10	NBGMM (HL)
Shisa6	-1.41668	1.43988e-11	5.01232e-10	NBGMM (HL)
Fam234a	1.11568	1.55259e-11	5.36402e-10	NBGMM (HL)
Abi1	0.43685	1.81137e-11	6.21137e-10	NBGMM (HL)
Vcl	0.481233	1.86745e-11	6.35624e-10	NBGMM (HL)
Trib2	-0.939517	2.01256e-11	6.79979e-10	NBGMM (HL)
Tsix	-9.67369	2.08978e-11	7.00914e-10	NBGMM (HL)
Large1	-0.600214	2.11526e-11	7.04321e-10	NBGMM (HL)
Galnt1	0.498384	2.91615e-11	9.64008e-10	NBGMM (HL)
Tpcn1	-0.774681	2.99931e-11	9.84417e-10	NBGMM (HL)
Tead1	0.4011	4.09934e-11	1.33592e-09	NBGMM (HL)
Gphn	0.292964	4.29816e-11	1.39085e-09	NBGMM (HL)
Kantr	0.898327	5.93461e-11	1.90696e-09	NBGMM (HL)
Psd3	0.524667	6.80585e-11	2.17173e-09	NBGMM (HL)
Macrod2	-0.522471	6.94114e-11	2.18739e-09	NBGMM (HL)
Clu	-0.454492	6.95015e-11	2.18739e-09	NBGMM (HL)
Sugct	-0.806217	7.03598e-11	2.19934e-09	NBGMM (HL)
Gm13919	-0.987969	8.35746e-11	2.59477e-09	NBGMM (HL)
Wnt7a	-1.64686	9.04022e-11	2.78791e-09	NBGMM (HL)
Hnrnpdl	-0.710865	1.01235e-10	3.10116e-09	NBGMM (HL)
Ahcyl1	0.531646	1.1351e-10	3.45415e-09	NBGMM (HL)
Sfxn5	-0.266404	1.17381e-10	3.54845e-09	NBGMM (HL)
Atp6v0e	0.696086	1.33395e-10	4.00622e-09	NBGMM (HL)
Arl15	0.620103	1.4167e-10	4.22711e-09	NBGMM (HL)
Adgrb1	-0.80567	1.57203e-10	4.66031e-09	NBGMM (HL)
Mrpl41	1.45908	1.59046e-10	4.68471e-09	NBGMM (HL)
Cyp51	-0.734267	1.61785e-10	4.73503e-09	NBGMM (HL)
Heph	0.775535	2.05974e-10	5.9902e-09	NBGMM (HL)
Rai1	-0.702492	2.79854e-10	8.08762e-09	NBGMM (HL)
Dlg2	-0.636484	2.84476e-10	8.1698e-09	NBGMM (HL)
Noct	0.985328	2.92667e-10	8.35283e-09	NBGMM (HL)
Egfr	-0.493719	3.14762e-10	8.92798e-09	NBGMM (HL)
Amd1	0.956497	3.39385e-10	9.56733e-09	NBGMM (HL)
Mir670hg	-1.94121	4.1363e-10	1.15203e-08	NBGMM (HL)
Il1rapl1	-0.631789	4.13677e-10	1.15203e-08	NBGMM (HL)
Gpm6a	0.380776	4.19295e-10	1.16064e-08	NBGMM (HL)
Gm31224	-0.689999	4.47557e-10	1.23145e-08	NBGMM (HL)
Slc27a1	0.539924	4.99891e-10	1.36726e-08	NBGMM (HL)
Sorbs2os	-0.755772	5.11922e-10	1.3837e-08	NBGMM (HL)
A630089N07Rik	-0.960816	5.09207e-10	1.3837e-08	NBGMM (HL)
Ssbp2	-0.415545	5.8473e-10	1.57125e-08	NBGMM (HL)
Plekha7	-0.74962	7.50766e-10	2.00568e-08	NBGMM (HL)
Ammecr1	-0.893142	8.72737e-10	2.31805e-08	NBGMM (HL)
Dok6	-0.861156	9.51008e-10	2.51143e-08	NBGMM (HL)
Larp1	-0.508775	1.06328e-09	2.79187e-08	NBGMM (HL)
D830024N08Rik	-0.500374	1.07136e-09	2.79711e-08	NBGMM (HL)
Srsf1	-0.732272	1.29006e-09	3.34906e-08	NBGMM (HL)
Acss2	-0.558736	1.33291e-09	3.44086e-08	NBGMM (HL)
Alcam	-0.445176	1.53012e-09	3.92787e-08	NBGMM (HL)
Irak2	-0.586911	1.5792e-09	4.03134e-08	NBGMM (HL)
Rfx4	-0.455628	1.78941e-09	4.54273e-08	NBGMM (HL)
Ncan	-0.650858	1.82622e-09	4.61071e-08	NBGMM (HL)
Tle4	-0.401056	1.94076e-09	4.87311e-08	NBGMM (HL)
Fam19a5	-0.547662	1.99077e-09	4.97151e-08	NBGMM (HL)
Smim3	0.933111	2.06822e-09	5.13702e-08	NBGMM (HL)
Lrba	-0.461871	2.12558e-09	5.2511e-08	NBGMM (HL)
Mt2	0.763354	2.1456e-09	5.27221e-08	NBGMM (HL)
Gm26904	-0.413378	2.24306e-09	5.48237e-08	NBGMM (HL)
Cdc42bpa	0.34012	2.36839e-09	5.75808e-08	NBGMM (HL)
Csgalnact1	0.299916	2.68709e-09	6.49851e-08	NBGMM (HL)
Fam184a	0.392495	2.72012e-09	6.54395e-08	NBGMM (HL)
Mllt3	-0.616467	2.83708e-09	6.78978e-08	NBGMM (HL)
Mboat2	0.423526	3.21219e-09	7.64768e-08	NBGMM (HL)
Caskin1	-0.63653	3.47474e-09	8.23011e-08	NBGMM (HL)
Ugp2	-0.440168	4.04846e-09	9.53983e-08	NBGMM (HL)
Macrod1	-0.717366	4.28489e-09	1.00454e-07	NBGMM (HL)
A730049H05Rik	-1.21378	4.67482e-09	1.09039e-07	NBGMM (HL)
P2ry14	-0.68806	4.94005e-09	1.14644e-07	NBGMM (HL)
Gm12239	0.46383	5.00003e-09	1.15453e-07	NBGMM (HL)
Gm42556	0.885139	5.53927e-09	1.27265e-07	NBGMM (HL)
Gm48512	-0.627234	5.79e-09	1.32363e-07	NBGMM (HL)
Gm16168	-0.456349	5.82234e-09	1.32444e-07	NBGMM (HL)
Slc24a3	-0.94167	6.00185e-09	1.35855e-07	NBGMM (HL)
Id3	-0.743791	7.02856e-09	1.58315e-07	NBGMM (HL)
Adgrg1	-0.93425	7.71859e-09	1.73009e-07	NBGMM (HL)
Gpcpd1	0.678448	7.8833e-09	1.75844e-07	NBGMM (HL)
Egfros	-0.727161	7.94311e-09	1.76322e-07	NBGMM (HL)
2210408I21Rik	-0.729273	8.60506e-09	1.90097e-07	NBGMM (HL)
Glmn	-0.821987	1.00365e-08	2.2066e-07	NBGMM (HL)
Sirt7	0.664814	1.03248e-08	2.25918e-07	NBGMM (HL)
Parvb	-1.07598	1.04188e-08	2.26893e-07	NBGMM (HL)
Adamts9	-0.796002	1.0524e-08	2.28103e-07	NBGMM (HL)
Csmd3	-0.723097	1.12797e-08	2.43334e-07	NBGMM (HL)
Ralgps2	0.659949	1.14251e-08	2.45319e-07	NBGMM (HL)
Shroom3	-1.18377	1.32124e-08	2.82376e-07	NBGMM (HL)
Crebzf	-0.623278	1.5491e-08	3.29541e-07	NBGMM (HL)
Arfgap3	1.15917	1.64379e-08	3.48074e-07	NBGMM (HL)
Otulin	-0.511373	1.66115e-08	3.50137e-07	NBGMM (HL)
Arhgap18	-1.04302	1.68389e-08	3.53309e-07	NBGMM (HL)
Abca3	0.774973	1.81851e-08	3.79821e-07	NBGMM (HL)
Leng9	-0.801249	1.86536e-08	3.86097e-07	NBGMM (HL)
Wnk2	0.700838	1.86033e-08	3.86097e-07	NBGMM (HL)
Ehbp1	-0.397603	1.93074e-08	3.97837e-07	NBGMM (HL)
Myo6	-0.26246	1.98774e-08	4.07753e-07	NBGMM (HL)
A830082K12Rik	-0.490682	2.08575e-08	4.24566e-07	NBGMM (HL)
Rgs6	0.374514	2.08818e-08	4.24566e-07	NBGMM (HL)
Pcdh11x	-0.59681	2.34502e-08	4.74686e-07	NBGMM (HL)
Ctnna2	-0.634093	2.66438e-08	5.36966e-07	NBGMM (HL)
Itih5	0.798214	2.74645e-08	5.51089e-07	NBGMM (HL)
Gadd45g	0.901774	2.77892e-08	5.55181e-07	NBGMM (HL)
Gm26936	-1.00348	2.95599e-08	5.88e-07	NBGMM (HL)
Rgs3	0.698344	3.00663e-08	5.95494e-07	NBGMM (HL)
A830008E24Rik	1.22966	3.6274e-08	7.1536e-07	NBGMM (HL)
Trps1	-0.225603	3.83335e-08	7.52745e-07	NBGMM (HL)
Itgav	0.474452	3.86598e-08	7.55922e-07	NBGMM (HL)
Shisa4	0.500485	3.9266e-08	7.64522e-07	NBGMM (HL)
Cr2	0.7205	4.03857e-08	7.83006e-07	NBGMM (HL)
Plcl1	0.552824	4.08628e-08	7.88928e-07	NBGMM (HL)
Gjb6	0.738119	4.21282e-08	8.09954e-07	NBGMM (HL)
Crem	0.750532	4.42345e-08	8.46906e-07	NBGMM (HL)
A930028N01Rik	1.28784	4.65986e-08	8.88467e-07	NBGMM (HL)
Mapk10	-0.379143	5.05817e-08	9.60425e-07	NBGMM (HL)
Taf13	0.90508	5.12294e-08	9.68721e-07	NBGMM (HL)
F3	0.43524	5.25617e-08	9.89841e-07	NBGMM (HL)
Ncam1	-0.236067	5.46065e-08	1.02415e-06	NBGMM (HL)
Scarb1	1.02958	5.6199e-08	1.04973e-06	NBGMM (HL)
Pnisr	-0.305691	5.84233e-08	1.08686e-06	NBGMM (HL)
Arhgef40	-0.738333	5.99815e-08	1.11135e-06	NBGMM (HL)
Sorl1	-0.655096	6.26751e-08	1.15659e-06	NBGMM (HL)
Kcnj10	-0.591624	6.56011e-08	1.20575e-06	NBGMM (HL)
Slc4a4	0.206971	6.7689e-08	1.23917e-06	NBGMM (HL)
Kcnip3	-0.480373	6.89956e-08	1.25807e-06	NBGMM (HL)
Dlgap1	0.325085	7.08059e-08	1.28598e-06	NBGMM (HL)
Thbs3	-0.739231	7.20708e-08	1.3038e-06	NBGMM (HL)
Grk4	-0.76771	7.28054e-08	1.31193e-06	NBGMM (HL)
4930473A02Rik	-0.767041	7.38587e-08	1.32571e-06	NBGMM (HL)
Utrn	-0.378571	7.53375e-08	1.34699e-06	NBGMM (HL)
Lrrc4	-0.571418	7.59459e-08	1.3526e-06	NBGMM (HL)
Ldlrad3	-0.71066	7.86825e-08	1.39593e-06	NBGMM (HL)
Ttyh1	-0.252604	7.91786e-08	1.39933e-06	NBGMM (HL)
Padi2	-1.11105	8.22485e-08	1.44249e-06	NBGMM (HL)
Mast4	0.306725	8.2048e-08	1.44249e-06	NBGMM (HL)
Myo18a	-0.438992	8.26523e-08	1.44406e-06	NBGMM (HL)
Glul	0.31116	8.67105e-08	1.50832e-06	NBGMM (HL)
Pag1	-0.510994	8.70265e-08	1.50832e-06	NBGMM (HL)
Arhgap31	0.762915	8.73153e-08	1.50832e-06	NBGMM (HL)
Aff1	0.492743	9.05842e-08	1.55893e-06	NBGMM (HL)
Slc7a11	-0.377472	9.26562e-08	1.58864e-06	NBGMM (HL)
Gm35188	-0.367453	9.70014e-08	1.65696e-06	NBGMM (HL)
Fyn	-0.410354	1.05266e-07	1.79148e-06	NBGMM (HL)
Slc22a23	-0.630295	1.11168e-07	1.88494e-06	NBGMM (HL)
Sept7	0.392599	1.17353e-07	1.98249e-06	NBGMM (HL)
Agt	-0.769792	1.18549e-07	1.99536e-06	NBGMM (HL)
Supt3	-0.630133	1.26039e-07	2.11368e-06	NBGMM (HL)
4930402H24Rik	-0.209833	1.27096e-07	2.12366e-06	NBGMM (HL)
Herpud1	0.749282	1.40157e-07	2.33342e-06	NBGMM (HL)
Kcnc3	0.971179	1.61035e-07	2.67132e-06	NBGMM (HL)
Prkce	-0.483954	1.78858e-07	2.9563e-06	NBGMM (HL)
Fam219a	0.575583	1.8259e-07	3.00718e-06	NBGMM (HL)
St3gal4	0.388395	1.90348e-07	3.12375e-06	NBGMM (HL)
Lpcat3	-0.553805	1.94005e-07	3.17243e-06	NBGMM (HL)
Slc25a21	0.687451	1.98032e-07	3.22679e-06	NBGMM (HL)
Fads2	-0.497918	2.02146e-07	3.28219e-06	NBGMM (HL)
Gm12925	-0.753082	2.03806e-07	3.2975e-06	NBGMM (HL)
Nebl	0.262384	2.18558e-07	3.52376e-06	NBGMM (HL)
Mef2c	-0.589729	2.51152e-07	4.03512e-06	NBGMM (HL)
AC149090.1	-0.642791	2.63887e-07	4.22495e-06	NBGMM (HL)
Gm40578	-0.402043	2.72424e-07	4.34648e-06	NBGMM (HL)
Fchsd2	-0.367423	2.82818e-07	4.49672e-06	NBGMM (HL)
Naaladl2	-0.499608	2.90774e-07	4.60726e-06	NBGMM (HL)
Arhgap5	-0.225912	2.97914e-07	4.70418e-06	NBGMM (HL)
Shroom4	-0.649961	3.03603e-07	4.77759e-06	NBGMM (HL)
Nav3	-0.5077	3.09501e-07	4.85378e-06	NBGMM (HL)
Ahdc1	-0.637606	3.64023e-07	5.68941e-06	NBGMM (HL)
Mad1l1	0.929044	3.68855e-07	5.74538e-06	NBGMM (HL)
Gabbr1	-0.658854	3.72438e-07	5.7816e-06	NBGMM (HL)
Stau2	-0.818039	3.87987e-07	6.00269e-06	NBGMM (HL)
Dock7	-0.535711	4.09561e-07	6.31521e-06	NBGMM (HL)
Slc25a23	-0.628563	4.5355e-07	6.97011e-06	NBGMM (HL)
Gabrg3	-0.73917	4.65741e-07	7.1336e-06	NBGMM (HL)
Fbrsl1	-0.533024	4.68277e-07	7.14862e-06	NBGMM (HL)
Gm47283	-0.892308	4.72908e-07	7.19541e-06	NBGMM (HL)
Kdm5d	7.27036	5.02556e-07	7.62127e-06	NBGMM (HL)
Ivd	0.360048	5.06162e-07	7.64756e-06	NBGMM (HL)
Ctso	0.840641	5.09283e-07	7.64756e-06	NBGMM (HL)
Kctd1	-0.540725	5.08643e-07	7.64756e-06	NBGMM (HL)
Ptpn4	-0.364848	5.11992e-07	7.6632e-06	NBGMM (HL)
Nrros	0.805752	5.14717e-07	7.67897e-06	NBGMM (HL)
Fmn2	-0.230185	5.24544e-07	7.80026e-06	NBGMM (HL)
Zeb2	-0.360118	5.78774e-07	8.57892e-06	NBGMM (HL)
Tnik	0.179518	6.26972e-07	9.26346e-06	NBGMM (HL)
Nlgn1	-0.344789	6.42575e-07	9.41982e-06	NBGMM (HL)
Dock1	-0.274454	6.43705e-07	9.41982e-06	NBGMM (HL)
Arrdc3	1.09822	6.43586e-07	9.41982e-06	NBGMM (HL)
Kif1b	-0.22471	6.56039e-07	9.56603e-06	NBGMM (HL)
Pclo	-0.493828	6.5786e-07	9.56603e-06	NBGMM (HL)
Trp63	1.13367	6.85716e-07	9.93964e-06	NBGMM (HL)
Acly	-0.721895	6.94667e-07	1.00377e-05	NBGMM (HL)
Spag5	1.05304	7.17974e-07	1.0342e-05	NBGMM (HL)
Mxi1	0.434322	7.42053e-07	1.06554e-05	NBGMM (HL)
Aacs	-0.589798	7.53758e-07	1.07563e-05	NBGMM (HL)
1700085D07Rik	-0.530524	7.52608e-07	1.07563e-05	NBGMM (HL)
Hnrnpa2b1	-0.632771	7.66708e-07	1.09072e-05	NBGMM (HL)
Specc1	-0.404508	8.40795e-07	1.19242e-05	NBGMM (HL)
Pigk	-0.738644	8.92613e-07	1.26202e-05	NBGMM (HL)
Chst11	-0.453387	9.02802e-07	1.27251e-05	NBGMM (HL)
Gabrb1	0.299992	1.00727e-06	1.41541e-05	NBGMM (HL)
Rarb	0.635656	1.04429e-06	1.46296e-05	NBGMM (HL)
Mfsd2a	0.94924	1.05163e-06	1.46876e-05	NBGMM (HL)
Snrnp70	-0.218899	1.10809e-06	1.54293e-05	NBGMM (HL)
Tmcc3	0.306914	1.21389e-06	1.68515e-05	NBGMM (HL)
4930578G10Rik	-0.898644	1.22989e-06	1.70222e-05	NBGMM (HL)
Adgrl1	-0.472077	1.26752e-06	1.74902e-05	NBGMM (HL)
Gm26749	-0.604034	1.33223e-06	1.83281e-05	NBGMM (HL)
Spaca6	-0.876491	1.34952e-06	1.85106e-05	NBGMM (HL)
Gm29514	-0.782973	1.38109e-06	1.88872e-05	NBGMM (HL)
Mt1	0.615728	1.4319e-06	1.9524e-05	NBGMM (HL)
Lrig1	-0.40751	1.4391e-06	1.9564e-05	NBGMM (HL)
Hepacam	0.290266	1.46173e-06	1.97549e-05	NBGMM (HL)
Srsf2	-0.436258	1.45898e-06	1.97549e-05	NBGMM (HL)
Dcun1d4	0.801646	1.46937e-06	1.97999e-05	NBGMM (HL)
Fmnl2	-0.31955	1.49003e-06	2.00196e-05	NBGMM (HL)
Gm37885	0.914625	1.53468e-06	2.05593e-05	NBGMM (HL)
Nr3c1	-0.443432	1.54893e-06	2.069e-05	NBGMM (HL)
Gm3764	-0.352699	1.57451e-06	2.09706e-05	NBGMM (HL)
Prr16	-0.915504	1.60181e-06	2.12726e-05	NBGMM (HL)
Arap2	-0.386902	1.65117e-06	2.18649e-05	NBGMM (HL)
Adcy8	-0.670536	1.92611e-06	2.54324e-05	NBGMM (HL)
1700084C06Rik	-0.670335	2.07151e-06	2.72739e-05	NBGMM (HL)
Prrx1	-0.492223	2.15797e-06	2.8331e-05	NBGMM (HL)
Ctif	-0.592851	2.2774e-06	2.98139e-05	NBGMM (HL)
Fnbp1	-0.354039	2.54975e-06	3.32324e-05	NBGMM (HL)
Flrt3	-1.10958	2.553e-06	3.32324e-05	NBGMM (HL)
Ubr5	-0.329765	2.57439e-06	3.34162e-05	NBGMM (HL)
Tmtc2	-0.373009	2.82957e-06	3.66251e-05	NBGMM (HL)
Wwc1	-0.458946	2.94008e-06	3.78831e-05	NBGMM (HL)
Ncoa1	-0.215699	2.94325e-06	3.78831e-05	NBGMM (HL)
Mxd4	0.628483	3.01368e-06	3.86812e-05	NBGMM (HL)
Atp2a2	-0.343654	3.28089e-06	4.19936e-05	NBGMM (HL)
Fam171a1	-0.567981	3.32325e-06	4.24176e-05	NBGMM (HL)
Arhgef26	-0.258295	3.47015e-06	4.41699e-05	NBGMM (HL)
Wdr70	-0.664542	3.5051e-06	4.44915e-05	NBGMM (HL)
Kcnip4	-0.492246	3.80484e-06	4.80308e-05	NBGMM (HL)
Mkln1os	0.746508	3.79693e-06	4.80308e-05	NBGMM (HL)
Klhl7	0.522566	3.8381e-06	4.8318e-05	NBGMM (HL)
Far1os	0.587344	3.94631e-06	4.95445e-05	NBGMM (HL)
Rgs12	-0.676273	4.03827e-06	5.05609e-05	NBGMM (HL)
Ube2h	0.38932	4.11564e-06	5.0974e-05	NBGMM (HL)
Fuz	0.738687	4.09908e-06	5.0974e-05	NBGMM (HL)
Arhgef12	-0.289569	4.10089e-06	5.0974e-05	NBGMM (HL)
Dnmt3a	-0.3412	4.11197e-06	5.0974e-05	NBGMM (HL)
Phf21b	-0.802337	4.3451e-06	5.36713e-05	NBGMM (HL)
Gstt1	0.955204	4.40409e-06	5.41102e-05	NBGMM (HL)
Adra1a	-0.760388	4.40418e-06	5.41102e-05	NBGMM (HL)
Loxl2	-0.614409	4.56567e-06	5.59447e-05	NBGMM (HL)
Ccser1	-0.691913	4.60788e-06	5.63118e-05	NBGMM (HL)
Pigf	-0.868729	4.73251e-06	5.76814e-05	NBGMM (HL)
Ttc14	-0.32656	4.74729e-06	5.77085e-05	NBGMM (HL)
Sh3pxd2b	-0.431252	4.8575e-06	5.88924e-05	NBGMM (HL)
Plcg1	0.443077	5.0192e-06	6.0567e-05	NBGMM (HL)
Tprkb	0.391206	5.02199e-06	6.0567e-05	NBGMM (HL)
Zfp516	-0.626578	5.05859e-06	6.08487e-05	NBGMM (HL)
Dpf3	-0.406059	5.24312e-06	6.29038e-05	NBGMM (HL)
Ntan1	-0.564892	5.36028e-06	6.41419e-05	NBGMM (HL)
Nudt3	-0.477952	5.52987e-06	6.59994e-05	NBGMM (HL)
Gm44151	-0.356912	5.57373e-06	6.62676e-05	NBGMM (HL)
Peak1	-0.51485	5.58119e-06	6.62676e-05	NBGMM (HL)
Cachd1	-0.418541	5.6551e-06	6.69721e-05	NBGMM (HL)
Coro2b	-0.519853	5.7212e-06	6.75808e-05	NBGMM (HL)
Ptprg	-0.354185	5.81896e-06	6.85593e-05	NBGMM (HL)
Rrbp1	-0.444444	5.86813e-06	6.89618e-05	NBGMM (HL)
Sesn1	0.419813	6.43367e-06	7.54151e-05	NBGMM (HL)
Cdk11b	-0.527654	6.48923e-06	7.58728e-05	NBGMM (HL)
Them4	-0.898708	6.52485e-06	7.60956e-05	NBGMM (HL)
Plxnb1	-0.696767	6.72806e-06	7.79581e-05	NBGMM (HL)
Ksr1	0.58211	6.70569e-06	7.79581e-05	NBGMM (HL)
Nol4	-0.326637	6.73544e-06	7.79581e-05	NBGMM (HL)
Lrrc7	-0.901102	6.76673e-06	7.81235e-05	NBGMM (HL)
Rap1gds1	-0.645436	7.41948e-06	8.53839e-05	NBGMM (HL)
Slc7a2	-0.614979	7.43276e-06	8.53839e-05	NBGMM (HL)
Ptprs	-0.408389	7.9291e-06	9.08584e-05	NBGMM (HL)
Srrm2	-0.498301	8.11659e-06	9.27755e-05	NBGMM (HL)
Notch3	-0.841166	8.25678e-06	9.41437e-05	NBGMM (HL)
4930445B16Rik	-0.721718	8.30649e-06	9.4476e-05	NBGMM (HL)
AC165953.2	-0.668065	8.93139e-06	0.000101333	NBGMM (HL)
Rock1	-0.392052	9.13088e-06	0.000103341	NBGMM (HL)
Nectin3	-0.662543	9.3944e-06	0.000106062	NBGMM (HL)
Gle1	-0.67194	9.52329e-06	0.000107254	NBGMM (HL)
Mettl23	-0.399035	9.7351e-06	0.000109371	NBGMM (HL)
Itgb1	-0.666141	9.9021e-06	0.000110718	NBGMM (HL)
Igdcc3	-0.783189	9.90321e-06	0.000110718	NBGMM (HL)
Klf13	0.655451	9.97981e-06	0.000111304	NBGMM (HL)
A230057D06Rik	-0.410892	1.027e-05	0.000114263	NBGMM (HL)
Fam184b	-0.856806	1.04122e-05	0.000115565	NBGMM (HL)
Ophn1	-0.485658	1.05058e-05	0.000116323	NBGMM (HL)
Rbm28	-0.501732	1.11111e-05	0.000122436	NBGMM (HL)
E130307A14Rik	-0.466215	1.10861e-05	0.000122436	NBGMM (HL)
Gm26720	0.73214	1.12902e-05	0.000124112	NBGMM (HL)
Naa16	-0.620709	1.16725e-05	0.000128008	NBGMM (HL)
Marc2	0.593701	1.17494e-05	0.000128239	NBGMM (HL)
Mapk8ip1	0.541192	1.17303e-05	0.000128239	NBGMM (HL)
Zfp532	0.394604	1.22432e-05	0.000133312	NBGMM (HL)
Itga6	-0.37947	1.24481e-05	0.000135223	NBGMM (HL)
Ube2g1	-0.492808	1.27754e-05	0.000138451	NBGMM (HL)
Gpt2	0.510807	1.30316e-05	0.000140895	NBGMM (HL)
Ubash3b	-0.719005	1.32922e-05	0.000143375	NBGMM (HL)
Dock3	-0.412037	1.38387e-05	0.000148919	NBGMM (HL)
Ttll8	-0.656873	1.39129e-05	0.000149369	NBGMM (HL)
Prex1	-0.397516	1.45072e-05	0.000155386	NBGMM (HL)
Gm11266	-0.380023	1.4567e-05	0.000155664	NBGMM (HL)
Camkmt	-0.51044	1.48067e-05	0.000157859	NBGMM (HL)
Tmem245	-0.623349	1.52795e-05	0.000162522	NBGMM (HL)
Eps8	-0.417812	1.56779e-05	0.000166374	NBGMM (HL)
Slf2	-0.596259	1.59912e-05	0.000169307	NBGMM (HL)
Gm15345	-0.845649	1.62848e-05	0.00017202	NBGMM (HL)
Nat8f1	0.59006	1.80857e-05	0.000190605	NBGMM (HL)
Zhx2	-0.337818	1.89983e-05	0.000199765	NBGMM (HL)
Ldlr	-0.554234	1.90641e-05	0.000199999	NBGMM (HL)
Zfp521	-0.291881	1.97086e-05	0.000206289	NBGMM (HL)
Dst	0.28775	2.09638e-05	0.000218928	NBGMM (HL)
Npas2	0.300244	2.12532e-05	0.000221448	NBGMM (HL)
Raver2	-0.500479	2.15244e-05	0.000223766	NBGMM (HL)
Lgr6	-0.756294	2.1845e-05	0.000226586	NBGMM (HL)
Setx	0.457177	2.24668e-05	0.000232511	NBGMM (HL)
Wasf3	0.250333	2.26289e-05	0.000233271	NBGMM (HL)
Dapk1	-0.508211	2.26418e-05	0.000233271	NBGMM (HL)
Galnt18	0.428606	2.29835e-05	0.000236262	NBGMM (HL)
Epha4	-0.785169	2.38192e-05	0.000244307	NBGMM (HL)
Rab2b	0.783325	2.46387e-05	0.000252149	NBGMM (HL)
Cntfr	0.374342	2.49624e-05	0.000254894	NBGMM (HL)
Prkag2	-0.606151	2.51538e-05	0.000255715	NBGMM (HL)
Dtx1	-0.587493	2.51541e-05	0.000255715	NBGMM (HL)
Snph	-0.548425	2.62147e-05	0.000265909	NBGMM (HL)
AY036118	-0.888719	2.63308e-05	0.000266498	NBGMM (HL)
Klhl2	0.606087	2.64029e-05	0.000266641	NBGMM (HL)
Mtss1l	-0.319618	2.68661e-05	0.000270724	NBGMM (HL)
Smarcc2	-0.42289	2.70844e-05	0.000272326	NBGMM (HL)
Atg16l2	-0.56766	2.71812e-05	0.000272702	NBGMM (HL)
Ncor1	-0.285412	2.74234e-05	0.000274532	NBGMM (HL)
Gnas	0.275667	2.76962e-05	0.000276661	NBGMM (HL)
Kif1a	-0.430525	2.77804e-05	0.0002769	NBGMM (HL)
Fry	0.336865	2.86543e-05	0.000284992	NBGMM (HL)
Tbl1xr1	-0.410417	2.91859e-05	0.000289653	NBGMM (HL)
Nfx1	-0.463672	3.1244e-05	0.00030941	NBGMM (HL)
Afg1l	0.430473	3.22023e-05	0.000318214	NBGMM (HL)
Eml1	-0.786864	3.23337e-05	0.000318827	NBGMM (HL)
F630040K05Rik	0.805697	3.24442e-05	0.000319231	NBGMM (HL)
Gm12216	1.06391	3.26173e-05	0.000320249	NBGMM (HL)
Ngef	-0.40186	3.29434e-05	0.000321818	NBGMM (HL)
Qser1	-0.646511	3.30572e-05	0.000321818	NBGMM (HL)
Ppp1r12a	-0.29235	3.30525e-05	0.000321818	NBGMM (HL)
Spry2	-0.433777	3.30102e-05	0.000321818	NBGMM (HL)
Acyp2	0.361839	3.31758e-05	0.000322289	NBGMM (HL)
Bphl	0.828171	3.35328e-05	0.00032507	NBGMM (HL)
Msmo1	0.265734	3.41332e-05	0.000330194	NBGMM (HL)
Rhobtb3	0.549602	3.5144e-05	0.000339258	NBGMM (HL)
Fgfr1	-0.310706	3.54191e-05	0.000341197	NBGMM (HL)
Adcyap1r1	-0.504154	3.56775e-05	0.000342315	NBGMM (HL)
E430024I08Rik	0.714347	3.56842e-05	0.000342315	NBGMM (HL)
Pygb	-0.262694	3.58812e-05	0.000343488	NBGMM (HL)
Sox2	-0.460034	3.63423e-05	0.000347179	NBGMM (HL)
Lrch3	0.32847	3.67621e-05	0.00035046	NBGMM (HL)
Pbxip1	0.339169	3.78391e-05	0.000359477	NBGMM (HL)
Tmem229a	0.75266	3.78644e-05	0.000359477	NBGMM (HL)
Ghr	-0.283638	3.81709e-05	0.00036164	NBGMM (HL)
Dclk2	-0.423216	3.82835e-05	0.000361961	NBGMM (HL)
Tsga10	-0.620269	3.94567e-05	0.000371523	NBGMM (HL)
Pard3b	-0.254349	3.9454e-05	0.000371523	NBGMM (HL)
Cd38	0.620924	3.95395e-05	0.000371542	NBGMM (HL)
Fam229b	0.587327	3.965e-05	0.000371586	NBGMM (HL)
Mt3	0.337416	3.97059e-05	0.000371586	NBGMM (HL)
P2ry12	-0.677	4.0189e-05	0.000375342	NBGMM (HL)
6530409C15Rik	-0.578616	4.03574e-05	0.000376151	NBGMM (HL)
Ipo9	-0.758406	4.11935e-05	0.000383166	NBGMM (HL)
Plcd4	0.276349	4.20978e-05	0.000390787	NBGMM (HL)
Gm15283	-0.549519	4.32082e-05	0.000400285	NBGMM (HL)
Syn2	-0.314138	4.35475e-05	0.000402617	NBGMM (HL)
Vps13a	-0.429208	4.36968e-05	0.000403187	NBGMM (HL)
Dner	-0.401107	4.4145e-05	0.000405185	NBGMM (HL)
Eya4	0.701507	4.41575e-05	0.000405185	NBGMM (HL)
Mfhas1	-0.446694	4.4178e-05	0.000405185	NBGMM (HL)
Sirpa	-0.472551	4.47883e-05	0.000409965	NBGMM (HL)
Hnrnpu	-0.422086	4.6152e-05	0.000421608	NBGMM (HL)
Mertk	0.350963	4.71075e-05	0.000429482	NBGMM (HL)
Gm20687	-0.428215	4.9976e-05	0.000454732	NBGMM (HL)
Mvd	-0.648063	5.01948e-05	0.00045582	NBGMM (HL)
Rab11fip4	0.481313	5.11185e-05	0.000463293	NBGMM (HL)
Rin2	0.552484	5.18376e-05	0.000467964	NBGMM (HL)
Trp53cor1	0.866547	5.1785e-05	0.000467964	NBGMM (HL)
Brinp2	-0.705232	5.29524e-05	0.000477091	NBGMM (HL)
Zbtb7c	-0.810782	5.38797e-05	0.000484495	NBGMM (HL)
Arhgef19	-0.396766	5.45794e-05	0.000489563	NBGMM (HL)
Cecr2	-0.391141	5.46563e-05	0.000489563	NBGMM (HL)
Ncoa5	0.558259	5.4849e-05	0.000490333	NBGMM (HL)
Gm4491	0.662631	5.50527e-05	0.000491198	NBGMM (HL)
Baz2a	-0.536174	5.54957e-05	0.000493616	NBGMM (HL)
Rbm4b	-0.430581	5.55385e-05	0.000493616	NBGMM (HL)
0610010F05Rik	-0.733792	5.75038e-05	0.000509849	NBGMM (HL)
Ptprn2	-0.490245	5.75869e-05	0.000509849	NBGMM (HL)
Slco1c1	-0.425995	5.89991e-05	0.000521348	NBGMM (HL)
Ddit4	0.798396	6.00227e-05	0.000529375	NBGMM (HL)
Cux2	-0.717841	6.21796e-05	0.000547347	NBGMM (HL)
Tspan5	-0.310697	6.44758e-05	0.000565394	NBGMM (HL)
Cerk	-0.733536	6.44717e-05	0.000565394	NBGMM (HL)
Emp2	-0.587655	6.63692e-05	0.000580889	NBGMM (HL)
Nsd2	-0.576417	6.67585e-05	0.000583185	NBGMM (HL)
Clip1	-0.471421	6.82967e-05	0.00059549	NBGMM (HL)
Abca1	-0.382575	7.07087e-05	0.000615353	NBGMM (HL)
Sparcl1	-0.150318	7.22513e-05	0.00062759	NBGMM (HL)
Arhgef4	-0.283191	7.28944e-05	0.000631981	NBGMM (HL)
Epo	-0.315298	7.33176e-05	0.000634453	NBGMM (HL)
Park2	-0.287116	7.69541e-05	0.000664669	NBGMM (HL)
Kalrn	-0.31137	7.71792e-05	0.000665363	NBGMM (HL)
Gm16552	-0.458586	7.74446e-05	0.000665751	NBGMM (HL)
Nrxn3	-0.450631	7.7514e-05	0.000665751	NBGMM (HL)
Ralyl	-0.817286	7.83261e-05	0.00067022	NBGMM (HL)
Lipe	-0.671325	7.83206e-05	0.00067022	NBGMM (HL)
Aqp4	-0.343834	8.17394e-05	0.000698127	NBGMM (HL)
Ddx3x	-0.587262	8.40775e-05	0.000716764	NBGMM (HL)
Gm49171	-0.845096	8.52919e-05	0.000725771	NBGMM (HL)
Ric3	0.516447	8.69208e-05	0.000738264	NBGMM (HL)
Folh1	0.432187	8.73575e-05	0.000740605	NBGMM (HL)
Vit	1.3044	9.15623e-05	0.000774823	NBGMM (HL)
Btbd9	-0.348086	9.42047e-05	0.000795718	NBGMM (HL)
Pcdh10	-0.357402	9.58902e-05	0.000808468	NBGMM (HL)
Gabrg1	0.429667	9.92777e-05	0.000835496	NBGMM (HL)
Rps6ka3	-0.629898	0.000100162	0.000840774	NBGMM (HL)
Rassf8	-0.533747	0.000100276	0.000840774	NBGMM (HL)
Ccnjl	0.693171	0.000100454	0.000840774	NBGMM (HL)
Kdm4c	-0.33191	0.000102936	0.000859984	NBGMM (HL)
Hip1	0.346273	0.000105231	0.000877559	NBGMM (HL)
Tcf7l1	-0.355043	0.000105507	0.000878272	NBGMM (HL)
Zbtb20	0.262865	0.000109404	0.000909063	NBGMM (HL)
Syncrip	-0.544411	0.000110276	0.000914657	NBGMM (HL)
Adcy2	-0.236865	0.000111582	0.000923821	NBGMM (HL)
Pip4k2a	-0.401112	0.000111826	0.000924174	NBGMM (HL)
Zfp654	-0.55816	0.000114706	0.000946273	NBGMM (HL)
Strbp	-0.209762	0.000114984	0.00094687	NBGMM (HL)
Atad3a	-0.684922	0.000117538	0.000966171	NBGMM (HL)
Dnajc1	0.249541	0.000119817	0.000983145	NBGMM (HL)
Fgd4	-0.328409	0.00012122	0.000992883	NBGMM (HL)
Kcnd2	-0.357546	0.000122337	0.00100024	NBGMM (HL)
Pds5a	-0.379766	0.000127403	0.00103982	NBGMM (HL)
Tnc	-1.06836	0.000128213	0.00104457	NBGMM (HL)
Sept11	-0.582859	0.000128752	0.00104711	NBGMM (HL)
Kcnrg	-0.667487	0.000129848	0.0010523	NBGMM (HL)
Pot1b	0.563783	0.000129788	0.0010523	NBGMM (HL)
Khdrbs1	-0.429962	0.000131969	0.00106385	NBGMM (HL)
Rab30	-0.282111	0.000131744	0.00106385	NBGMM (HL)
Tacc1	0.357831	0.000131675	0.00106385	NBGMM (HL)
Sertad2	-0.369145	0.000132621	0.00106724	NBGMM (HL)
Atl2	-0.354715	0.000133313	0.00107093	NBGMM (HL)
Extl3	-0.443222	0.000136335	0.0010933	NBGMM (HL)
Aldoc	0.356751	0.000138444	0.00110635	NBGMM (HL)
Rhoq	-0.360917	0.000138291	0.00110635	NBGMM (HL)
Csmd2	-0.532844	0.000139238	0.00111077	NBGMM (HL)
Arfgef1	-0.417571	0.000140991	0.0011228	NBGMM (HL)
Dtna	0.135124	0.00014332	0.00113937	NBGMM (HL)
Wsb1	-0.721489	0.000146599	0.00116343	NBGMM (HL)
Snd1	-0.48506	0.000150556	0.00119277	NBGMM (HL)
Cops3	-0.587792	0.000151064	0.00119473	NBGMM (HL)
Fgf1	-0.348874	0.00015203	0.0012003	NBGMM (HL)
Sned1	-0.507311	0.000166087	0.00130904	NBGMM (HL)
Timm44	-0.659518	0.000166876	0.00131301	NBGMM (HL)
Nkx2-2os	-0.888969	0.000167398	0.00131486	NBGMM (HL)
Gigyf2	-0.382664	0.00017068	0.00133835	NBGMM (HL)
Bach2	-0.244506	0.000171792	0.00134477	NBGMM (HL)
Tenm3	-0.240785	0.000175753	0.00137111	NBGMM (HL)
Sox9	-0.43619	0.000175483	0.00137111	NBGMM (HL)
Kpna1	-0.602449	0.000177737	0.0013819	NBGMM (HL)
Chka	0.31312	0.000177517	0.0013819	NBGMM (HL)
Zfp36l2	-0.810254	0.000184082	0.00142881	NBGMM (HL)
Ccdc136	-0.495642	0.000185087	0.00143419	NBGMM (HL)
Fzd2	-0.57536	0.000193213	0.00149252	NBGMM (HL)
5031415H12Rik	0.692579	0.000193264	0.00149252	NBGMM (HL)
Id4	0.340679	0.000194464	0.00149927	NBGMM (HL)
Tpk1	0.64293	0.000197612	0.00151863	NBGMM (HL)
Acp1	-0.373984	0.000197637	0.00151863	NBGMM (HL)
Lifr	0.37509	0.000199925	0.00153365	NBGMM (HL)
Ntsr2	-0.25081	0.000200295	0.00153392	NBGMM (HL)
Sik3	0.195272	0.000202491	0.00154816	NBGMM (HL)
Vamp2	0.556422	0.000204717	0.00156076	NBGMM (HL)
Timmdc1	0.377008	0.000204818	0.00156076	NBGMM (HL)
Slc6a11	-0.451301	0.000208717	0.00158784	NBGMM (HL)
Adhfe1	0.294536	0.000209208	0.00158894	NBGMM (HL)
Far1	0.619254	0.000214437	0.00162597	NBGMM (HL)
Actr3b	-0.470785	0.00022176	0.00167606	NBGMM (HL)
Flii	-0.641264	0.000221773	0.00167606	NBGMM (HL)
Nt5c2	0.255758	0.000224516	0.00169401	NBGMM (HL)
Smox	0.345457	0.000226225	0.00170411	NBGMM (HL)
Arhgap39	-0.506113	0.000229155	0.00172335	NBGMM (HL)
Kif13a	-0.38492	0.000232571	0.00174618	NBGMM (HL)
Gtf2i	-0.30269	0.0002343	0.0017563	NBGMM (HL)
Glis3	0.229831	0.000242792	0.00181699	NBGMM (HL)
Ldhb	0.392642	0.000245204	0.00183205	NBGMM (HL)
Actr1b	0.826967	0.000246547	0.0018391	NBGMM (HL)
D030047H15Rik	-0.321726	0.000247468	0.00184297	NBGMM (HL)
Ppp2r5a	-0.25071	0.000248042	0.00184426	NBGMM (HL)
Smarcd1	-0.622537	0.00025076	0.00186145	NBGMM (HL)
Pcmtd1	0.330056	0.000255724	0.00189479	NBGMM (HL)
Gm12394	-0.820656	0.000256075	0.00189479	NBGMM (HL)
Nr3c2	-0.246026	0.00026	0.00192074	NBGMM (HL)
Tfeb	-0.653664	0.000266853	0.0019682	NBGMM (HL)
Dab1	0.425827	0.000268934	0.00198037	NBGMM (HL)
Iqsec1	-0.401866	0.00027469	0.00201952	NBGMM (HL)
Spats2	-0.631248	0.000292004	0.00214339	NBGMM (HL)
Cst3	0.36776	0.000293252	0.00214911	NBGMM (HL)
Frmpd1	0.325155	0.000301567	0.00220653	NBGMM (HL)
Cntnap2	-0.512661	0.00030308	0.00221056	NBGMM (HL)
Gm48228	0.376734	0.000303066	0.00221056	NBGMM (HL)
Cdh13	-0.691012	0.000307927	0.00224235	NBGMM (HL)
Agmo	0.407773	0.0003104	0.00225679	NBGMM (HL)
Ildr2	-0.429555	0.000319326	0.00231802	NBGMM (HL)
Myo9a	-0.340325	0.000320351	0.00232179	NBGMM (HL)
Tom1l1	-0.4025	0.000326541	0.00236292	NBGMM (HL)
Kifc3	-0.413534	0.000328303	0.00236821	NBGMM (HL)
Mapre2	0.284691	0.000327868	0.00236821	NBGMM (HL)
Gm4117	-0.534187	0.000329801	0.00237529	NBGMM (HL)
Zmat1	0.702366	0.000332064	0.00237739	NBGMM (HL)
Pipox	-0.62375	0.000332162	0.00237739	NBGMM (HL)
Spag9	-0.178118	0.000331841	0.00237739	NBGMM (HL)
Nde1	0.559664	0.0003317	0.00237739	NBGMM (HL)
Vav3	-0.333223	0.000334877	0.00239106	NBGMM (HL)
Klhdc10	0.438495	0.000336154	0.00239106	NBGMM (HL)
Zfp592	-0.474282	0.000335662	0.00239106	NBGMM (HL)
Smarca5	-0.434182	0.000335645	0.00239106	NBGMM (HL)
Samd12	-0.620096	0.000337106	0.00239413	NBGMM (HL)
Zfp24	0.549424	0.000339711	0.00240891	NBGMM (HL)
Slc30a10	-0.400445	0.000343727	0.00243363	NBGMM (HL)
Sobp	-0.368729	0.00034543	0.00244193	NBGMM (HL)
Mttp	0.551983	0.000346653	0.0024468	NBGMM (HL)
Phyh	0.568655	0.000353494	0.00249127	NBGMM (HL)
4930517O19Rik	-0.281972	0.000355633	0.0025025	NBGMM (HL)
Dgki	-0.48184	0.000356466	0.00250453	NBGMM (HL)
Rpl21	0.499162	0.000363182	0.00254782	NBGMM (HL)
Htra1	0.176779	0.000364217	0.00255119	NBGMM (HL)
Fggy	0.395822	0.000372939	0.00260831	NBGMM (HL)
1110051M20Rik	0.221897	0.000376909	0.00263206	NBGMM (HL)
4932443L11Rik	-0.475886	0.000380145	0.00264985	NBGMM (HL)
4831440D22Rik	-0.634506	0.00038089	0.00264985	NBGMM (HL)
Gm17231	-0.632924	0.000381186	0.00264985	NBGMM (HL)
Nr2c2ap	-0.63284	0.000383363	0.00265947	NBGMM (HL)
Fam228b	-0.299939	0.000383728	0.00265947	NBGMM (HL)
Psap	0.244014	0.000390418	0.00270176	NBGMM (HL)
Ppp1r14b	-0.550521	0.000404429	0.00279451	NBGMM (HL)
Otud7b	0.389318	0.000407756	0.00281327	NBGMM (HL)
Ezh1	0.605005	0.00040981	0.0028232	NBGMM (HL)
Gm3448	-0.420489	0.000415097	0.00285535	NBGMM (HL)
Srsf7	-0.378082	0.000417695	0.00286892	NBGMM (HL)
Pik3ip1	0.435207	0.000426277	0.00291636	NBGMM (HL)
Hapln1	0.447295	0.000425751	0.00291636	NBGMM (HL)
Adamts6	-0.563103	0.000426506	0.00291636	NBGMM (HL)
Shisa9	-0.380633	0.00042866	0.00292674	NBGMM (HL)
Prmt9	0.636363	0.000434783	0.00296026	NBGMM (HL)
Tmlhe	0.393762	0.000434859	0.00296026	NBGMM (HL)
Mmp14	-0.574887	0.000441191	0.00299893	NBGMM (HL)
Itpkb	-0.363103	0.000444477	0.0030168	NBGMM (HL)
Gm5089	0.420334	0.000454733	0.00308186	NBGMM (HL)
Ccdc190	-0.335095	0.000462643	0.00313085	NBGMM (HL)
Psph	0.683509	0.000491123	0.00331869	NBGMM (HL)
Atl3	-0.472169	0.000495292	0.00334195	NBGMM (HL)
Fyco1	0.430197	0.000499686	0.00336665	NBGMM (HL)
Dgkd	-0.548141	0.000504117	0.00339153	NBGMM (HL)
March2	0.346744	0.000519392	0.00348919	NBGMM (HL)
Vamp1	0.666061	0.000521638	0.00349916	NBGMM (HL)
Ubr3	-0.293219	0.000533977	0.00357671	NBGMM (HL)
Mkln1	0.256476	0.000540263	0.00360957	NBGMM (HL)
Zfhx2	-0.485274	0.000540453	0.00360957	NBGMM (HL)
Clec16a	-0.358923	0.000562946	0.00375433	NBGMM (HL)
Pbx1	-0.13025	0.000564196	0.00375722	NBGMM (HL)
Rapgef6	0.360711	0.000565489	0.00376038	NBGMM (HL)
Ece1	-0.675785	0.000573763	0.00380988	NBGMM (HL)
Usp9x	-0.340549	0.000575535	0.00381614	NBGMM (HL)
Nedd9	-0.508515	0.000586423	0.00388273	NBGMM (HL)
Lrrk2	-0.572016	0.000588787	0.00388824	NBGMM (HL)
Rorb	-0.144079	0.000588947	0.00388824	NBGMM (HL)
Angpt1	-0.829135	0.000591669	0.0039006	NBGMM (HL)
Nt5dc1	0.393207	0.000602592	0.00396692	NBGMM (HL)
Gm26745	-0.492591	0.000604074	0.00397099	NBGMM (HL)
Lrrc4c	-0.170156	0.000608059	0.00398299	NBGMM (HL)
4930455C13Rik	-0.48493	0.000609367	0.00398299	NBGMM (HL)
Slc35f1	-0.912682	0.000609193	0.00398299	NBGMM (HL)
Abhd6	-0.429483	0.000608522	0.00398299	NBGMM (HL)
Gmps	-0.570981	0.000627771	0.00409745	NBGMM (HL)
Gm28153	1.21224	0.000644879	0.00419921	NBGMM (HL)
9430041J12Rik	0.274964	0.000646102	0.00419921	NBGMM (HL)
Asah1	-0.421807	0.000645399	0.00419921	NBGMM (HL)
Stx16	0.273313	0.000655621	0.00424905	NBGMM (HL)
Dtx3	0.307924	0.000655029	0.00424905	NBGMM (HL)
Gca	0.501235	0.00066804	0.0043113	NBGMM (HL)
Uqcr10	0.566852	0.000668011	0.0043113	NBGMM (HL)
Sema6a	-0.798016	0.00066683	0.0043113	NBGMM (HL)
Ntng2	-0.565255	0.000669643	0.00431558	NBGMM (HL)
Cacna2d2	-0.550232	0.000692533	0.00445685	NBGMM (HL)
Srsf5	-0.394915	0.000706451	0.00454006	NBGMM (HL)
Dcun1d5	-0.415898	0.000708257	0.00454531	NBGMM (HL)
Nrp1	-0.469073	0.0007131	0.00457001	NBGMM (HL)
Uqcrc2	0.48104	0.000719996	0.00460534	NBGMM (HL)
Tango2	0.517876	0.000720618	0.00460534	NBGMM (HL)
Cox10	0.435553	0.00072591	0.00461988	NBGMM (HL)
Pcyt2	0.187467	0.000724097	0.00461988	NBGMM (HL)
Eml4	-0.526809	0.000725599	0.00461988	NBGMM (HL)
Lncpint	0.17971	0.000742456	0.00471865	NBGMM (HL)
Ash1l	-0.223588	0.000749588	0.00475084	NBGMM (HL)
Luzp2	0.206558	0.000748792	0.00475084	NBGMM (HL)
Pkd1	-0.431769	0.000763634	0.00483319	NBGMM (HL)
Nav2	-0.224159	0.0007659	0.00484087	NBGMM (HL)
Tnr	0.906858	0.000767065	0.00484157	NBGMM (HL)
Cdkal1	-0.299268	0.000779421	0.00491281	NBGMM (HL)
Ramp1	-0.383391	0.000781966	0.0049221	NBGMM (HL)
Rnf24	-0.406194	0.00078419	0.00492934	NBGMM (HL)
Fermt2	-0.211291	0.000791203	0.00496664	NBGMM (HL)
Gm26724	-0.377829	0.000792597	0.0049686	NBGMM (HL)
Hdac4	0.441039	0.000798162	0.00499667	NBGMM (HL)
Grik2	-0.410874	0.000801752	0.0050055	NBGMM (HL)
Ripor2	-0.419506	0.000801002	0.0050055	NBGMM (HL)
B4galt6	0.535841	0.000806515	0.00502841	NBGMM (HL)
Pgm2	-0.41061	0.000809412	0.00503281	NBGMM (HL)
Gsap	-0.35503	0.000808845	0.00503281	NBGMM (HL)
Sh3rf1	-0.46864	0.000815411	0.00506326	NBGMM (HL)
Itm2c	-0.388697	0.000822343	0.00509037	NBGMM (HL)
Desi2	-0.260362	0.0008231	0.00509037	NBGMM (HL)
Arhgef10l	-0.388047	0.000821856	0.00509037	NBGMM (HL)
Paqr7	-0.588176	0.000831024	0.00513247	NBGMM (HL)
Gpc6	-0.246087	0.000840144	0.00518183	NBGMM (HL)
Elmo2	-0.428769	0.000845231	0.0051923	NBGMM (HL)
Ptgr2	0.495413	0.000844534	0.0051923	NBGMM (HL)
Fam13b	-0.336058	0.000844879	0.0051923	NBGMM (HL)
Armc2	0.691281	0.000852431	0.00522953	NBGMM (HL)
Gm15520	-0.423606	0.000875661	0.00536488	NBGMM (HL)
L3mbtl3	-0.42186	0.000894685	0.00547414	NBGMM (HL)
Stxbp5	-0.475641	0.000932118	0.00569559	NBGMM (HL)
Dok5	-0.498872	0.000937353	0.00571997	NBGMM (HL)
Gm13872	-0.430768	0.000943363	0.00574901	NBGMM (HL)
Gria1	-0.596584	0.000953018	0.00580016	NBGMM (HL)
Abcd2	-0.419592	0.00096079	0.00583201	NBGMM (HL)
Atp9b	-0.298745	0.000959954	0.00583201	NBGMM (HL)
Aplp2	-0.376445	0.000975262	0.00591204	NBGMM (HL)
Zkscan3	0.370281	0.000982476	0.00594793	NBGMM (HL)
Lsamp	0.145038	0.000985665	0.00595938	NBGMM (HL)
Bbx	-0.500395	0.000988555	0.005969	NBGMM (HL)
Stxbp3	-0.397596	0.00100482	0.00605131	NBGMM (HL)
Ube4b	-0.365869	0.00100402	0.00605131	NBGMM (HL)
Dync1i2	-0.374962	0.00101383	0.00609758	NBGMM (HL)
Timp3	-0.283083	0.00102475	0.00615468	NBGMM (HL)
Setbp1	-0.259234	0.001026	0.00615468	NBGMM (HL)
Cystm1	0.491875	0.0010356	0.00620413	NBGMM (HL)
Slc10a7	0.36668	0.00107043	0.00639138	NBGMM (HL)
Spidr	0.620686	0.00107075	0.00639138	NBGMM (HL)
Afdn	0.385802	0.00107103	0.00639138	NBGMM (HL)
Hivep2	-0.242283	0.00108095	0.00643392	NBGMM (HL)
4930428E07Rik	-0.540764	0.00108051	0.00643392	NBGMM (HL)
Pdia3	-0.406903	0.00109887	0.00653211	NBGMM (HL)
Tulp4	-0.263919	0.00110187	0.00654147	NBGMM (HL)
Lyrm4	-0.50707	0.00110396	0.00654539	NBGMM (HL)
Ptpra	-0.249057	0.00111921	0.00661875	NBGMM (HL)
Diaph1	-0.587421	0.0011185	0.00661875	NBGMM (HL)
Ube2e1	0.3756	0.00113052	0.00667702	NBGMM (HL)
Gabra4	-0.448447	0.00113509	0.00669542	NBGMM (HL)
2810459M11Rik	-0.610239	0.00113827	0.00670557	NBGMM (HL)
Gm973	0.20671	0.00116067	0.00682875	NBGMM (HL)
Notch1	-0.398304	0.00119703	0.00703371	NBGMM (HL)
Zfp266	0.335447	0.00120277	0.00704941	NBGMM (HL)
Svil	-0.555016	0.00120194	0.00704941	NBGMM (HL)
Smarcd3	-0.448968	0.00120851	0.00707399	NBGMM (HL)
Mtx1	-0.523112	0.00122507	0.00716182	NBGMM (HL)
St6galnac5	-0.409335	0.00122772	0.00716821	NBGMM (HL)
Phyhipl	-0.227979	0.00125062	0.00729265	NBGMM (HL)
Nfe2l2	0.417616	0.00127176	0.00740653	NBGMM (HL)
Ocrl	0.50592	0.00129801	0.00754981	NBGMM (HL)
Crot	0.629258	0.00130633	0.00758858	NBGMM (HL)
Camta1	-0.324045	0.00130827	0.00759027	NBGMM (HL)
Csrp1	0.240155	0.0013311	0.00771301	NBGMM (HL)
Kcnab1	-0.614076	0.00134786	0.00779045	NBGMM (HL)
Gm48765	-0.276726	0.00134639	0.00779045	NBGMM (HL)
4930556J24Rik	-0.570559	0.00135372	0.00781453	NBGMM (HL)
Ndufs3	0.397209	0.0013566	0.00782132	NBGMM (HL)
Rbbp4	-0.516522	0.00135906	0.00782565	NBGMM (HL)
Traf3ip2	-0.412022	0.00137211	0.00789092	NBGMM (HL)
Thrb	0.185213	0.00140502	0.00807009	NBGMM (HL)
Ptprd	-0.327614	0.00142171	0.00815573	NBGMM (HL)
Apba1	-0.631701	0.00142971	0.00819144	NBGMM (HL)
Hdac9	-0.338446	0.00143875	0.00823293	NBGMM (HL)
Ogt	0.249592	0.0014491	0.00827648	NBGMM (HL)
Trim37	-0.348426	0.00144996	0.00827648	NBGMM (HL)
Gapvd1	-0.316802	0.00145575	0.00828892	NBGMM (HL)
Rhobtb2	-0.538231	0.00145557	0.00828892	NBGMM (HL)
Antxr1	-0.371731	0.0014596	0.00830058	NBGMM (HL)
Kansl1l	-0.247765	0.00146406	0.00831566	NBGMM (HL)
Lfng	-0.490405	0.00148648	0.00843255	NBGMM (HL)
Fbxw4	-0.479814	0.00150048	0.00850149	NBGMM (HL)
Fam208b	0.416192	0.00150581	0.00852116	NBGMM (HL)
Slc25a16	0.739219	0.00151623	0.00856958	NBGMM (HL)
Ddhd1	0.229997	0.00152173	0.00859012	NBGMM (HL)
Bhlhe40	-0.485377	0.0015833	0.00891579	NBGMM (HL)
Cep112	-0.540026	0.00158158	0.00891579	NBGMM (HL)
Mir133a-1hg	-0.608549	0.00158743	0.0089281	NBGMM (HL)
Ss18	-0.534206	0.00164467	0.00922743	NBGMM (HL)
Psd2	-0.418981	0.00164344	0.00922743	NBGMM (HL)
Abr	0.249973	0.00164998	0.00924591	NBGMM (HL)
Memo1	-0.404302	0.00166193	0.00930154	NBGMM (HL)
Tmem63b	-0.467372	0.00166832	0.00932598	NBGMM (HL)
Foxo3	0.340991	0.00168521	0.0094089	NBGMM (HL)
Hsd17b11	0.451314	0.00168795	0.00941279	NBGMM (HL)
Tfdp2	-0.455501	0.00171376	0.00954514	NBGMM (HL)
Lrch1	0.395725	0.00172101	0.00957392	NBGMM (HL)
Pid1	-0.190294	0.00173199	0.00962336	NBGMM (HL)
Ttll3	-0.417906	0.00175538	0.00973654	NBGMM (HL)
Sgms1	-0.292045	0.0017566	0.00973654	NBGMM (HL)
Larp1b	-0.5754	0.00176404	0.00976597	NBGMM (HL)
Arpp21	-0.74131	0.00179663	0.00993443	NBGMM (HL)
Ahcyl2	0.300124	0.00182036	0.0100536	NBGMM (HL)
Crebrf	0.368106	0.00182428	0.0100631	NBGMM (HL)
Taf1c	0.494628	0.0018329	0.0100985	NBGMM (HL)
Tmod3	0.735257	0.00185464	0.0102061	NBGMM (HL)
Pde8b	0.238772	0.0018664	0.0102585	NBGMM (HL)
Fndc3b	-0.308687	0.00187478	0.0102923	NBGMM (HL)
Tcf4	0.163754	0.00188984	0.0103626	NBGMM (HL)
Snx2	0.428833	0.00189409	0.0103735	NBGMM (HL)
Gm10130	-0.579954	0.00191752	0.0104893	NBGMM (HL)
Fam76a	0.507326	0.00193141	0.0105489	NBGMM (HL)
Tspan14	-0.463909	0.00193301	0.0105489	NBGMM (HL)
Dag1	-0.38621	0.00195555	0.0106593	NBGMM (HL)
Golgb1	0.316097	0.00197626	0.0107594	NBGMM (HL)
Rragb	-0.556143	0.00198495	0.0107939	NBGMM (HL)
Eva1a	0.286166	0.00199602	0.0108413	NBGMM (HL)
Nhsl1	0.29327	0.00201002	0.0109044	NBGMM (HL)
Dot1l	-0.549958	0.00201852	0.0109376	NBGMM (HL)
Ptpn13	-0.274112	0.00202934	0.0109833	NBGMM (HL)
Lpp	0.222689	0.00203963	0.011026	NBGMM (HL)
Scaf11	-0.536059	0.00207032	0.0111788	NBGMM (HL)
Stk39	-0.517239	0.00210953	0.0113771	NBGMM (HL)
Pdzph1	-0.867168	0.00212775	0.0114619	NBGMM (HL)
Ktn1	-0.436795	0.0021611	0.0116279	NBGMM (HL)
Hsp90b1	-0.396253	0.00219892	0.0118176	NBGMM (HL)
Lrrc8d	0.615455	0.00220709	0.0118476	NBGMM (HL)
Miga2	-0.391037	0.0022586	0.01211	NBGMM (HL)
Abtb2	-0.319503	0.00228444	0.01222	NBGMM (HL)
Med12l	-0.347208	0.00228288	0.01222	NBGMM (HL)
Sf3b1	-0.248196	0.0023227	0.0124047	NBGMM (HL)
Mfge8	-0.558308	0.00232437	0.0124047	NBGMM (HL)
Ogdhl	0.554317	0.00237664	0.012669	NBGMM (HL)
Cdh4	-0.456788	0.00238792	0.0127144	NBGMM (HL)
Tet2	0.300576	0.00241526	0.0128451	NBGMM (HL)
Nr2e1	-0.478425	0.00242262	0.0128693	NBGMM (HL)
Foxo1	0.271721	0.0024257	0.0128708	NBGMM (HL)
Sidt2	0.564549	0.00243126	0.0128854	NBGMM (HL)
Gprc5b	0.285004	0.00244217	0.0129134	NBGMM (HL)
Gli3	-0.167218	0.00244151	0.0129134	NBGMM (HL)
Ikbkg	-0.557577	0.0024718	0.0130551	NBGMM (HL)
Ak4	-0.48031	0.00248695	0.01312	NBGMM (HL)
Gm15952	-0.418013	0.00250693	0.0132103	NBGMM (HL)
Tes	-0.644893	0.00255497	0.013448	NBGMM (HL)
A330076C08Rik	0.377699	0.00257856	0.0135566	NBGMM (HL)
Map4k3	-0.362793	0.00260224	0.0136655	NBGMM (HL)
Phc2	-0.447178	0.00262162	0.0137515	NBGMM (HL)
Cit	-0.325226	0.00262715	0.0137648	NBGMM (HL)
Pde4b	-0.227748	0.00264535	0.0138297	NBGMM (HL)
Myh9	0.43732	0.00264555	0.0138297	NBGMM (HL)
Rimklb	0.370196	0.00266615	0.0139215	NBGMM (HL)
Sox8	-0.48073	0.00271559	0.0141636	NBGMM (HL)
Gm26518	-0.269779	0.00273475	0.0142474	NBGMM (HL)
Amer2	-0.514329	0.00274836	0.0143021	NBGMM (HL)
Ccdc62	0.418393	0.00276079	0.0143505	NBGMM (HL)
Pde9a	-0.478898	0.00276865	0.0143751	NBGMM (HL)
Kyat1	0.524182	0.00280262	0.014535	NBGMM (HL)
Dock9	0.430779	0.00282694	0.0146281	NBGMM (HL)
Trak1	-0.26448	0.00282402	0.0146281	NBGMM (HL)
Chn1	-0.291839	0.00283564	0.0146566	NBGMM (HL)
Cox5a	0.350305	0.00285167	0.014723	NBGMM (HL)
Flrt1	-0.509234	0.00290195	0.0149657	NBGMM (HL)
Tanc2	-0.251244	0.00291698	0.0150264	NBGMM (HL)
Mafg	-0.487828	0.0029566	0.0152134	NBGMM (HL)
Vcam1	-0.456252	0.00297146	0.0152557	NBGMM (HL)
Gm10658	-0.486197	0.00297072	0.0152557	NBGMM (HL)
Guf1	-0.511065	0.00302026	0.0154889	NBGMM (HL)
Baz2b	-0.174798	0.00303569	0.0155334	NBGMM (HL)
Kdm5c	-0.364186	0.0030328	0.0155334	NBGMM (HL)
Cyp2j9	0.299623	0.00303978	0.0155371	NBGMM (HL)
Gm20275	-0.265533	0.00304603	0.0155517	NBGMM (HL)
Gak	-0.446781	0.0030624	0.0156179	NBGMM (HL)
Jak1	-0.273598	0.00307922	0.0156863	NBGMM (HL)
Rbfox1	-0.60846	0.00308323	0.0156893	NBGMM (HL)
Sort1	0.31929	0.00309304	0.0157218	NBGMM (HL)
Cnep1r1	0.499418	0.00309898	0.0157346	NBGMM (HL)
Pkp4	-0.458076	0.00311893	0.0158184	NBGMM (HL)
Mccc2	0.491299	0.00312277	0.0158204	NBGMM (HL)
Il6st	-0.462456	0.00313935	0.0158869	NBGMM (HL)
Rb1	-0.215783	0.00315738	0.0159606	NBGMM (HL)
Map2k6	-0.233852	0.00316857	0.0159995	NBGMM (HL)
Sec14l2	0.43377	0.00317371	0.0160079	NBGMM (HL)
Mras	-0.269918	0.00318255	0.0160173	NBGMM (HL)
Kdm2a	-0.259695	0.0031819	0.0160173	NBGMM (HL)
Ppil6	0.369319	0.0031953	0.0160338	NBGMM (HL)
Pcm1	-0.280917	0.00319402	0.0160338	NBGMM (HL)
Ddr1	-0.457491	0.00319629	0.0160338	NBGMM (HL)
Pds5b	-0.366074	0.00331346	0.0166034	NBGMM (HL)
Plcb4	0.200078	0.00332085	0.0166224	NBGMM (HL)
Aff3	-0.603028	0.00332874	0.0166242	NBGMM (HL)
Gm35552	-0.490598	0.00332953	0.0166242	NBGMM (HL)
Dalrd3	0.51172	0.00333207	0.0166242	NBGMM (HL)
Cldn10	0.226706	0.00334496	0.0166704	NBGMM (HL)
Rab11fip3	-0.334487	0.00336501	0.0167522	NBGMM (HL)
Ppp4r3a	-0.360903	0.00337962	0.0168067	NBGMM (HL)
Neo1	0.194567	0.00342129	0.0169955	NBGMM (HL)
Gm49356	-0.435222	0.00346264	0.0171823	NBGMM (HL)
Aste1	-0.476852	0.00349228	0.0173107	NBGMM (HL)
Mgat4c	-0.346711	0.00351077	0.0173836	NBGMM (HL)
Spock2	0.494049	0.00353087	0.0174643	NBGMM (HL)
Rfx7	-0.228695	0.00356157	0.0175972	NBGMM (HL)
A930015D03Rik	0.270918	0.00357067	0.0176232	NBGMM (HL)
Sirt3	0.453373	0.00357944	0.0176286	NBGMM (HL)
Cblb	-0.409812	0.00357754	0.0176286	NBGMM (HL)
Mpc1	0.260426	0.00358781	0.0176509	NBGMM (HL)
Peli2	-0.293766	0.00361987	0.0177706	NBGMM (HL)
Nlk	-0.29256	0.00361725	0.0177706	NBGMM (HL)
Hif1a	-0.393308	0.00362594	0.0177814	NBGMM (HL)
Luc7l2	0.213969	0.00367477	0.0179825	NBGMM (HL)
Dzip1l	-0.415844	0.00367288	0.0179825	NBGMM (HL)
Cd27	-0.465198	0.00368017	0.0179898	NBGMM (HL)
Gsdme	-0.314609	0.00371486	0.01814	NBGMM (HL)
Rhoj	0.521025	0.00372218	0.0181565	NBGMM (HL)
Sema6d	-0.171367	0.00374141	0.0181924	NBGMM (HL)
Spata6	0.460614	0.00373374	0.0181924	NBGMM (HL)
Hmg20a	0.265288	0.00373842	0.0181924	NBGMM (HL)
Daam1	0.263907	0.00376147	0.0182706	NBGMM (HL)
Tmem178b	-0.273419	0.00378336	0.0183575	NBGMM (HL)
Gm29683	-0.547703	0.00379407	0.01839	NBGMM (HL)
Acaca	-0.231739	0.00380204	0.0184093	NBGMM (HL)
Nedd4	-0.193381	0.00382372	0.0184947	NBGMM (HL)
Brsk2	-0.47222	0.00384432	0.0185748	NBGMM (HL)
Capn2	0.280617	0.00385044	0.0185848	NBGMM (HL)
P4ha1	-0.266109	0.00386159	0.0186191	NBGMM (HL)
Grik5	-0.363787	0.00386705	0.0186259	NBGMM (HL)
Rasal2	-0.245602	0.00390164	0.0187728	NBGMM (HL)
Plch1	-0.500649	0.00393247	0.0188619	NBGMM (HL)
Ccdc66	0.300591	0.00393171	0.0188619	NBGMM (HL)
Smurf2	-0.30017	0.00392945	0.0188619	NBGMM (HL)
Pik3r1	-0.314778	0.00396093	0.0189786	NBGMM (HL)
Eif2ak2	0.505632	0.00396858	0.0189954	NBGMM (HL)
4930545L23Rik	0.342904	0.00398666	0.0190423	NBGMM (HL)
Slc25a33	0.382344	0.00398407	0.0190423	NBGMM (HL)
Retreg1	0.4852	0.00403632	0.0192595	NBGMM (HL)
Rdh5	-0.691734	0.00404648	0.0192679	NBGMM (HL)
Gm15601	-0.380273	0.00404616	0.0192679	NBGMM (HL)
Sycp2	-0.321326	0.00405267	0.0192774	NBGMM (HL)
Cotl1	0.472821	0.00407077	0.0193435	NBGMM (HL)
Kat6a	-0.392269	0.00408286	0.0193809	NBGMM (HL)
Gm47167	-0.334098	0.00410998	0.0194895	NBGMM (HL)
Azin1	0.416917	0.00416483	0.0197293	NBGMM (HL)
Kcnma1	-0.253583	0.00416961	0.0197316	NBGMM (HL)
Sh3gl2	-0.395926	0.00419125	0.0198136	NBGMM (HL)
Senp6	-0.228016	0.00420071	0.0198379	NBGMM (HL)
Fbxl17	-0.210958	0.00421221	0.0198718	NBGMM (HL)
Araf	0.285135	0.00423013	0.0199358	NBGMM (HL)
Lamp2	0.254579	0.00425201	0.0200184	NBGMM (HL)
Slc1a3	0.162864	0.00433204	0.0203743	NBGMM (HL)
Glod4	-0.48794	0.00439798	0.0206633	NBGMM (HL)
Ube2e2	-0.24367	0.00440779	0.0206882	NBGMM (HL)
Izumo4	-0.3209	0.0044212	0.02073	NBGMM (HL)
Fam222b	-0.246203	0.00444372	0.0208144	NBGMM (HL)
Cntn1	0.21763	0.00448443	0.0209837	NBGMM (HL)
Unc5c	-0.402135	0.00450362	0.021052	NBGMM (HL)
Mpzl1	0.352939	0.00455638	0.021277	NBGMM (HL)
Hace1	-0.481911	0.00457087	0.021323	NBGMM (HL)
Ccdc88c	-0.316342	0.0045887	0.0213845	NBGMM (HL)
Gm28198	-0.37932	0.00461752	0.021493	NBGMM (HL)
Tbc1d12	-0.377848	0.00462135	0.021493	NBGMM (HL)
Nxpe2	-0.582442	0.00462906	0.0215071	NBGMM (HL)
Trp53bp2	0.248904	0.00464267	0.0215486	NBGMM (HL)
Agrn	-0.378762	0.00466988	0.021653	NBGMM (HL)
Alms1	-0.261595	0.00472048	0.0218655	NBGMM (HL)
Eif3j1	-0.398488	0.0047837	0.0221361	NBGMM (HL)
Gm26835	-0.224776	0.00479427	0.0221563	NBGMM (HL)
Robo2	-0.329125	0.00479771	0.0221563	NBGMM (HL)
Nrg3	-0.887271	0.00483028	0.0222843	NBGMM (HL)
Oxct1	-0.230982	0.00485729	0.0223864	NBGMM (HL)
Phactr3	-0.185469	0.00487167	0.0224302	NBGMM (HL)
Dnm3	-0.435629	0.004882	0.0224388	NBGMM (HL)
Adam10	-0.335562	0.00488331	0.0224388	NBGMM (HL)
Cep350	-0.299868	0.00488904	0.0224427	NBGMM (HL)
Bcan	-0.175339	0.00489823	0.0224625	NBGMM (HL)
Iws1	-0.421653	0.00492771	0.0225751	NBGMM (HL)
Zfp512	0.393478	0.00496674	0.0227313	NBGMM (HL)
Heg1	-0.52748	0.00501312	0.0229207	NBGMM (HL)
Jkamp	0.418454	0.00502248	0.0229407	NBGMM (HL)
Cux1	-0.261391	0.00505076	0.0230469	NBGMM (HL)
Ptk2	-0.180587	0.0051113	0.0233	NBGMM (HL)
Gm46218	0.378441	0.00512848	0.023332	NBGMM (HL)
Asrgl1	0.259243	0.00512845	0.023332	NBGMM (HL)
Dmd	-0.153641	0.00518274	0.0235433	NBGMM (HL)
Atrnl1	-0.34845	0.00518516	0.0235433	NBGMM (HL)
Fam228a	-0.437274	0.00520881	0.0236273	NBGMM (HL)
Ptch1	-0.336736	0.00522683	0.0236624	NBGMM (HL)
Tiam2	-0.314621	0.00522536	0.0236624	NBGMM (HL)
Grin2b	-0.209219	0.00524675	0.0237058	NBGMM (HL)
Vegfa	-0.3741	0.00524298	0.0237058	NBGMM (HL)
Chst10	-0.353247	0.00525481	0.0237189	NBGMM (HL)
Bcar3	0.2571	0.00526915	0.0237603	NBGMM (HL)
Abhd3	-0.35389	0.00527908	0.0237817	NBGMM (HL)
Palm	0.464845	0.00531439	0.0239174	NBGMM (HL)
Sfswap	-0.303833	0.00542591	0.0243953	NBGMM (HL)
Tmbim1	-0.342634	0.0054578	0.0244939	NBGMM (HL)
Gm12709	-0.588726	0.00545849	0.0244939	NBGMM (HL)
Ube3a	-0.256704	0.00546502	0.0244993	NBGMM (HL)
Akirin1	-0.459924	0.00548775	0.0245772	NBGMM (HL)
Csf2ra	0.462869	0.00549718	0.0245955	NBGMM (HL)
9630028H03Rik	0.207003	0.00551364	0.0246451	NBGMM (HL)
Arhgap26	-0.185153	0.00552845	0.0246873	NBGMM (HL)
Atp6v0a1	0.265235	0.005558	0.0247952	NBGMM (HL)
Smo	-0.327994	0.00559086	0.0249175	NBGMM (HL)
Disp3	-0.438671	0.0056109	0.0249826	NBGMM (HL)
Hnrnpa3	0.455072	0.00564346	0.0251033	NBGMM (HL)
Gm15336	-0.331975	0.00572939	0.0254609	NBGMM (HL)
Psme4	-0.239316	0.0057377	0.0254732	NBGMM (HL)
Ppard	0.387708	0.00580266	0.0257367	NBGMM (HL)
Ankib1	-0.376188	0.00582064	0.0257667	NBGMM (HL)
Cxcl14	0.335354	0.0058183	0.0257667	NBGMM (HL)
Pign	-0.334725	0.00593664	0.0262045	NBGMM (HL)
Zbtb7a	0.413208	0.00593583	0.0262045	NBGMM (HL)
Syn3	-0.289989	0.00593367	0.0262045	NBGMM (HL)
Gstm1	0.360362	0.00599071	0.0264177	NBGMM (HL)
Hs2st1	-0.32759	0.00602856	0.0265592	NBGMM (HL)
Zmynd11	-0.252666	0.00607021	0.0266915	NBGMM (HL)
Myo10	-0.182888	0.00606905	0.0266915	NBGMM (HL)
Ttc37	-0.457206	0.00620173	0.0272177	NBGMM (HL)
Atp13a5	0.387269	0.00620026	0.0272177	NBGMM (HL)
Herpud2	0.497948	0.00620944	0.0272256	NBGMM (HL)
Dtnb	-0.305078	0.00622307	0.0272593	NBGMM (HL)
Upp2	-0.333796	0.00623188	0.0272719	NBGMM (HL)
Mtg2	0.400029	0.00628457	0.0274646	NBGMM (HL)
Gm15083	0.493946	0.00628786	0.0274646	NBGMM (HL)
Cacna2d1	-0.441186	0.00632738	0.0275772	NBGMM (HL)
Ttyh3	-0.314983	0.00633165	0.0275772	NBGMM (HL)
Gm45846	-0.365918	0.00633135	0.0275772	NBGMM (HL)
Tesk2	0.332058	0.00635981	0.0276684	NBGMM (HL)
Atg7	-0.40191	0.00636463	0.0276684	NBGMM (HL)
Cmip	0.224735	0.00638496	0.0277305	NBGMM (HL)
Psmd11	-0.302672	0.00648882	0.028155	NBGMM (HL)
Msi1	-0.295802	0.00650642	0.0282047	NBGMM (HL)
Ubac2	-0.338791	0.00655369	0.0283829	NBGMM (HL)
Camsap2	-0.517943	0.00656578	0.0284084	NBGMM (HL)
Sos1	-0.326574	0.00657963	0.0284416	NBGMM (HL)
Nfs1	0.39196	0.00661649	0.0285204	NBGMM (HL)
Usp53	0.231808	0.00661244	0.0285204	NBGMM (HL)
Zfp36l1	-0.49158	0.00660946	0.0285204	NBGMM (HL)
Reck	0.388365	0.00662592	0.0285343	NBGMM (HL)
Grid2	-0.149834	0.00665691	0.0286141	NBGMM (HL)
Zmiz1	-0.206581	0.00665447	0.0286141	NBGMM (HL)
Srpk1	-0.375854	0.00667725	0.0286636	NBGMM (HL)
Dhx57	-0.386115	0.00668088	0.0286636	NBGMM (HL)
Zfp423	-0.29218	0.00670141	0.028698	NBGMM (HL)
Smg6	-0.218074	0.0066982	0.028698	NBGMM (HL)
4921511I17Rik	-0.448747	0.00679775	0.0290835	NBGMM (HL)
Gm26699	0.234614	0.00684022	0.029238	NBGMM (HL)
Eapp	-0.489203	0.00686644	0.0293228	NBGMM (HL)
Nipsnap2	0.332329	0.00692656	0.0295246	NBGMM (HL)
Etv1	-0.434476	0.00692122	0.0295246	NBGMM (HL)
Prelid3a	0.270496	0.0069887	0.0297619	NBGMM (HL)
Fut8	0.173074	0.00700409	0.0297998	NBGMM (HL)
Rhoa	-0.335503	0.00701893	0.0298242	NBGMM (HL)
E4f1	0.489469	0.00702279	0.0298242	NBGMM (HL)
1700060O08Rik	-0.389782	0.00713775	0.0302843	NBGMM (HL)
Pkd2	0.364546	0.00714641	0.0302931	NBGMM (HL)
Abi2	-0.327252	0.00720565	0.0305161	NBGMM (HL)
Arid5b	-0.41093	0.00722716	0.030575	NBGMM (HL)
Kbtbd11	-0.341624	0.00723286	0.030575	NBGMM (HL)
Ski	-0.36245	0.00724519	0.030599	NBGMM (HL)
B3galt2	-0.297923	0.00727873	0.0307123	NBGMM (HL)
Zfp397	0.321154	0.00737781	0.0311019	NBGMM (HL)
Slc25a18	-0.263633	0.00739293	0.0311371	NBGMM (HL)
E130102H24Rik	0.362764	0.00744335	0.0312921	NBGMM (HL)
1110004F10Rik	0.320783	0.00744196	0.0312921	NBGMM (HL)
Ubc	0.292368	0.0074669	0.0313624	NBGMM (HL)
Acsl3	0.177827	0.00751967	0.0315551	NBGMM (HL)
Atp5o	-0.186747	0.00754572	0.0316356	NBGMM (HL)
Sycp3	-0.328002	0.00757817	0.0317427	NBGMM (HL)
Pptc7	-0.47382	0.00763162	0.0319374	NBGMM (HL)
Zufsp	0.331181	0.00765502	0.0320062	NBGMM (HL)
Usp47	-0.272687	0.00770069	0.0321679	NBGMM (HL)
Cxxc5	-0.541472	0.0077097	0.0321763	NBGMM (HL)
Bcl2	-0.229056	0.00772694	0.032219	NBGMM (HL)
Lysmd4	-0.284263	0.00774282	0.0322559	NBGMM (HL)
Gm36198	-0.411048	0.00781366	0.0325215	NBGMM (HL)
Ano6	-0.346743	0.00786156	0.0326913	NBGMM (HL)
Gon4l	-0.2207	0.00787809	0.0327304	NBGMM (HL)
Exoc4	-0.15649	0.00791395	0.0328497	NBGMM (HL)
Exoc6b	-0.222564	0.00795455	0.0329884	NBGMM (HL)
Crebbp	-0.160699	0.00796503	0.0330021	NBGMM (HL)
4930488L21Rik	0.254404	0.00798218	0.0330434	NBGMM (HL)
Rab5b	0.367452	0.00800663	0.0331147	NBGMM (HL)
Nsd3	-0.202199	0.00805523	0.0332858	NBGMM (HL)
Mical2	0.160589	0.00809488	0.0334195	NBGMM (HL)
Atp8a1	-0.277821	0.0081036	0.0334255	NBGMM (HL)
Atg10	0.417687	0.00811118	0.0334268	NBGMM (HL)
Immp2l	-0.356528	0.00813634	0.0335004	NBGMM (HL)
Birc6	-0.201502	0.00815637	0.0335528	NBGMM (HL)
Cnbp	0.364951	0.00824434	0.0338844	NBGMM (HL)
Pantr1	0.249912	0.00828552	0.0340232	NBGMM (HL)
Elovl6	-0.283877	0.00830543	0.0340745	NBGMM (HL)
Zfp641	-0.349051	0.00833029	0.0341156	NBGMM (HL)
Mpp7	-0.45474	0.00832919	0.0341156	NBGMM (HL)
Inpp5f	-0.454386	0.00835988	0.0342063	NBGMM (HL)
Frs2	-0.348178	0.00842873	0.0344573	NBGMM (HL)
Ncor2	-0.287443	0.00858474	0.0350639	NBGMM (HL)
Plekhg1	0.166452	0.0087212	0.0355896	NBGMM (HL)
Cd9	-0.336951	0.00877659	0.0357839	NBGMM (HL)
Osbpl6	-0.456895	0.00881657	0.035915	NBGMM (HL)
Gclm	0.340349	0.0089951	0.0366098	NBGMM (HL)
Dhtkd1	0.360699	0.00904792	0.0367649	NBGMM (HL)
Gm5441	-0.469175	0.00904921	0.0367649	NBGMM (HL)
Igfbp2	-0.529135	0.00917264	0.0372006	NBGMM (HL)
Ptn	-0.255866	0.0091665	0.0372006	NBGMM (HL)
Ptp4a2	-0.370622	0.00927585	0.037586	NBGMM (HL)
Purg	-0.392868	0.00928802	0.0376022	NBGMM (HL)
Hnrnpr	-0.250738	0.00936302	0.0378724	NBGMM (HL)
Mapt	-0.184125	0.0093802	0.0379085	NBGMM (HL)
Bcl9	-0.282095	0.00952493	0.0384596	NBGMM (HL)
Pkn2	-0.269568	0.00962387	0.038825	NBGMM (HL)
Gulp1	-0.309547	0.00968747	0.0390473	NBGMM (HL)
Dnajc13	-0.354455	0.00970563	0.0390862	NBGMM (HL)
Top2b	-0.303578	0.00974574	0.0392134	NBGMM (HL)
Cmya5	0.810576	0.00989308	0.0397714	NBGMM (HL)
Wwp1	-0.268914	0.00994922	0.0399413	NBGMM (HL)
Gm15563	-0.451297	0.00996143	0.0399413	NBGMM (HL)
Zscan26	-0.269001	0.00995866	0.0399413	NBGMM (HL)
Bbs9	-0.310801	0.0100078	0.0400923	NBGMM (HL)
Sptlc2	-0.419528	0.0100624	0.040276	NBGMM (HL)
Fam49b	-0.214324	0.0101015	0.0403972	NBGMM (HL)
Pcyt1b	0.43505	0.0101468	0.0404984	NBGMM (HL)
Zmym2	-0.261618	0.0101532	0.0404984	NBGMM (HL)
Eml6	-0.244219	0.0101426	0.0404984	NBGMM (HL)
Prrc2c	-0.175777	0.0101876	0.0406004	NBGMM (HL)
Cox6c	0.303393	0.0102635	0.0408674	NBGMM (HL)
Klhl26	0.486394	0.0103381	0.0411286	NBGMM (HL)
Camk1d	-0.297281	0.0103691	0.0411806	NBGMM (HL)
Tm9sf3	-0.410822	0.0103651	0.0411806	NBGMM (HL)
Grina	0.232109	0.0104668	0.0415327	NBGMM (HL)
Ddx5	0.21894	0.0105461	0.0418112	NBGMM (HL)
Gm36975	-0.282659	0.0107114	0.042422	NBGMM (HL)
Rc3h2	-0.29327	0.0107278	0.042422	NBGMM (HL)
Usp34	-0.17508	0.010724	0.042422	NBGMM (HL)
Ndufa8	0.41638	0.010781	0.0425955	NBGMM (HL)
Rapgef3	-0.20183	0.0108205	0.0427151	NBGMM (HL)
Btbd17	-0.338465	0.0108515	0.0428006	NBGMM (HL)
6030443J06Rik	0.429661	0.0110112	0.0433931	NBGMM (HL)
Sec11a	-0.352289	0.0110288	0.0434252	NBGMM (HL)
Pcmtd2	0.338014	0.0110677	0.043541	NBGMM (HL)
Crtc3	0.194097	0.0111315	0.0437546	NBGMM (HL)
Ext1	-0.173406	0.0111498	0.0437893	NBGMM (HL)
Ndufc2	0.385154	0.0111664	0.0438017	NBGMM (HL)
Arglu1	-0.131981	0.011172	0.0438017	NBGMM (HL)
Git2	-0.392373	0.0112186	0.0439466	NBGMM (HL)
Gpr158	-0.353741	0.0112338	0.0439686	NBGMM (HL)
Fam234b	-0.321998	0.0112532	0.04397	NBGMM (HL)
Thrsp	0.362142	0.01125	0.04397	NBGMM (HL)
Med13	-0.242588	0.0113063	0.0441396	NBGMM (HL)
Ewsr1	-0.322098	0.0113768	0.0443772	NBGMM (HL)
Inpp5a	-0.379942	0.011465	0.0446834	NBGMM (HL)
Ppp1r14c	-0.463838	0.0114991	0.0447781	NBGMM (HL)
Rps25	0.723134	0.0116001	0.0451333	NBGMM (HL)
Nxpe4	-0.265461	0.0117153	0.045543	NBGMM (HL)
Ufd1	-0.439367	0.0118181	0.0459038	NBGMM (HL)
Xiap	0.273258	0.0118658	0.0460501	NBGMM (HL)
Otud4	-0.541265	0.0118846	0.0460842	NBGMM (HL)
Trim33	-0.325896	0.012272	0.0475462	NBGMM (HL)
Ncam2	0.245531	0.012346	0.0477927	NBGMM (HL)
Tmem126a	-0.39502	0.0123945	0.0479401	NBGMM (HL)
Hnrnpd	-0.495349	0.0124385	0.0480292	NBGMM (HL)
Stxbp6	-0.304848	0.012434	0.0480292	NBGMM (HL)
Zfp182	0.294022	0.012473	0.0481222	NBGMM (HL)
Kpna3	-0.318735	0.0124852	0.0481289	NBGMM (HL)
Unc79	-0.387909	0.0125487	0.0483329	NBGMM (HL)
Paqr6	-0.381204	0.0125857	0.048435	NBGMM (HL)
Trp53bp1	-0.334285	0.0125977	0.0484406	NBGMM (HL)
Peli1	0.28437	0.0126141	0.048463	NBGMM (HL)
Nbea	-0.229065	0.0126752	0.0486571	NBGMM (HL)
Enpp2	0.719685	0.012778	0.0490106	NBGMM (HL)
Cflar	0.409078	0.0128438	0.0491811	NBGMM (HL)
Btbd7	-0.266559	0.0128356	0.0491811	NBGMM (HL)
Snrk	-0.264418	0.0129186	0.0494264	NBGMM (HL)
Chd4	-0.271757	0.0129457	0.0494889	NBGMM (HL)
Akap11	-0.264284	0.0130012	0.0496594	NBGMM (HL)
Hectd4	-0.30658	0.0130175	0.0496807	NBGMM (HL)
Sept4	0.366887	0.0131995	0.0503334	NBGMM (HL)
Rabgap1	-0.192521	0.0132991	0.0506289	NBGMM (HL)
Tsc22d2	-0.379713	0.0132915	0.0506289	NBGMM (HL)
Trp53inp1	0.411462	0.0133968	0.0509589	NBGMM (HL)
Eif2b3	-0.433303	0.0134785	0.0512077	NBGMM (HL)
Dennd6a	-0.288038	0.0134845	0.0512077	NBGMM (HL)
Phf8	0.437412	0.0135902	0.0515666	NBGMM (HL)
Bicra	-0.301369	0.0136059	0.0515833	NBGMM (HL)
Tmem243	-0.188663	0.0136339	0.0516469	NBGMM (HL)
Arnt2	-0.190582	0.0137041	0.0518703	NBGMM (HL)
Smoc1	0.458566	0.0139	0.0525646	NBGMM (HL)
Tjap1	-0.414105	0.0139105	0.0525646	NBGMM (HL)
Gramd4	-0.503472	0.0140462	0.053034	NBGMM (HL)
Mir124-2hg	-0.281618	0.0140887	0.0530635	NBGMM (HL)
Erc1	-0.21961	0.0140832	0.0530635	NBGMM (HL)
Tenm4	-0.436952	0.0140878	0.0530635	NBGMM (HL)
Ing4	-0.362579	0.0141667	0.0532701	NBGMM (HL)
Cacng8	-0.25716	0.0141639	0.0532701	NBGMM (HL)
Prodh	0.210309	0.0141842	0.0532921	NBGMM (HL)
Sipa1l3	-0.315999	0.014271	0.0535744	NBGMM (HL)
Sgip1	-0.189792	0.0142973	0.0536293	NBGMM (HL)
Zfand5	-0.314122	0.0144072	0.0539975	NBGMM (HL)
Nrxn2	-0.18409	0.0144474	0.0541041	NBGMM (HL)
Ip6k2	-0.371011	0.0145603	0.0544382	NBGMM (HL)
Mprip	-0.233826	0.0145544	0.0544382	NBGMM (HL)
Csmd1	-0.672833	0.0146328	0.0546649	NBGMM (HL)
Fgf12	-0.2148	0.0147252	0.0549652	NBGMM (HL)
Tmem80	-0.416984	0.0147822	0.0551332	NBGMM (HL)
Ftx	-0.383926	0.014869	0.0554122	NBGMM (HL)
Oxr1	-0.268751	0.0149593	0.0557034	NBGMM (HL)
Ccdc191	0.279451	0.0150096	0.0558454	NBGMM (HL)
Prkg1	-0.527052	0.015129	0.056244	NBGMM (HL)
Yeats2	-0.29943	0.0151532	0.0562887	NBGMM (HL)
Pip5k1a	0.28555	0.0152224	0.0564999	NBGMM (HL)
Usp40	-0.294878	0.0153192	0.0567217	NBGMM (HL)
Rpsa	0.338572	0.0152945	0.0567217	NBGMM (HL)
Cap2	-0.287023	0.0153093	0.0567217	NBGMM (HL)
Ptpn9	-0.271522	0.0153421	0.0567607	NBGMM (HL)
Myrip	-0.319823	0.0154816	0.0572309	NBGMM (HL)
Itch	-0.186862	0.0155489	0.0573872	NBGMM (HL)
Gm42477	0.680453	0.0155448	0.0573872	NBGMM (HL)
Larp4	-0.3322	0.0156022	0.0575379	NBGMM (HL)
Me1	-0.295211	0.0156482	0.0576272	NBGMM (HL)
Hnrnpll	-0.371257	0.0156515	0.0576272	NBGMM (HL)
Fabp7	-0.504493	0.0157228	0.0578434	NBGMM (HL)
Amn1	0.309932	0.0157688	0.0579662	NBGMM (HL)
Slc15a2	-0.215494	0.0158644	0.058271	NBGMM (HL)
Sec24b	-0.33261	0.0159153	0.0583783	NBGMM (HL)
Tkt	-0.264382	0.0159191	0.0583783	NBGMM (HL)
Ubl3	-0.363113	0.0159446	0.0584252	NBGMM (HL)
Paqr8	0.172802	0.0159595	0.0584335	NBGMM (HL)
Meg3	-0.965789	0.0160263	0.0586313	NBGMM (HL)
Rreb1	-0.281318	0.0160875	0.0588084	NBGMM (HL)
Erbin	0.239215	0.0161167	0.0588682	NBGMM (HL)
Kdm3b	-0.281275	0.0161309	0.0588733	NBGMM (HL)
Ddrgk1	-0.3701	0.0163386	0.0595573	NBGMM (HL)
Map2k5	-0.273972	0.0163442	0.0595573	NBGMM (HL)
Itgb8	-0.383795	0.0163687	0.0595994	NBGMM (HL)
Ergic1	-0.420151	0.0164329	0.0597857	NBGMM (HL)
Acbd5	0.265672	0.016598	0.0603384	NBGMM (HL)
Bmp2k	-0.334284	0.0166359	0.0604283	NBGMM (HL)
Gpatch2	-0.280951	0.0167993	0.0609737	NBGMM (HL)
Strip1	0.40617	0.0169212	0.0613676	NBGMM (HL)
Diaph3	-0.302545	0.016949	0.0614202	NBGMM (HL)
Gtf2ird1	-0.412604	0.0170235	0.0616414	NBGMM (HL)
Cask	-0.243939	0.0171977	0.0622231	NBGMM (HL)
Fbxw11	0.225289	0.017257	0.0623823	NBGMM (HL)
Epdr1	0.319617	0.0172688	0.0623823	NBGMM (HL)
Fam49a	-0.293474	0.0173426	0.0625997	NBGMM (HL)
Hspa4l	-0.326572	0.0174677	0.0629594	NBGMM (HL)
Sall2	-0.357953	0.0174697	0.0629594	NBGMM (HL)
Zfand6	0.336412	0.0175094	0.0630529	NBGMM (HL)
Nucks1	0.415666	0.0175712	0.0632262	NBGMM (HL)
Cdk17	-0.358376	0.0176124	0.0632283	NBGMM (HL)
Rab11a	0.414483	0.01761	0.0632283	NBGMM (HL)
Mtif2	0.243405	0.0176131	0.0632283	NBGMM (HL)
Eef2k	-0.380059	0.0176717	0.0633893	NBGMM (HL)
Dus2	0.415111	0.0179598	0.0643724	NBGMM (HL)
Gm15738	0.334123	0.0180688	0.0647125	NBGMM (HL)
Snhg11	-1.05034	0.0183851	0.0657939	NBGMM (HL)
Ttc5	0.335446	0.0185503	0.0663335	NBGMM (HL)
Ptprj	0.331558	0.0186803	0.0667394	NBGMM (HL)
Mtmr10	-0.416341	0.0186928	0.0667394	NBGMM (HL)
Gm26827	-0.37478	0.0187567	0.0668634	NBGMM (HL)
Cnrip1	0.384629	0.0187514	0.0668634	NBGMM (HL)
Fam173a	-0.360432	0.0187899	0.0669299	NBGMM (HL)
Slc33a1	-0.397618	0.0188433	0.067068	NBGMM (HL)
Igfbp5	-0.743746	0.0188828	0.0671566	NBGMM (HL)
Snx12	-0.527978	0.0189049	0.0671832	NBGMM (HL)
Itgb5	-0.282672	0.0189399	0.0672556	NBGMM (HL)
Znrf3	-0.147263	0.0191657	0.0679526	NBGMM (HL)
Pphln1	0.48126	0.0191598	0.0679526	NBGMM (HL)
Acap2	0.186999	0.0191916	0.0679919	NBGMM (HL)
Tox	-0.154063	0.0192915	0.0682931	NBGMM (HL)
Zfc3h1	-0.246171	0.0195849	0.0692784	NBGMM (HL)
Orc1	-0.395476	0.0197012	0.0695828	NBGMM (HL)
Dbx2	-0.191621	0.0196965	0.0695828	NBGMM (HL)
Pdss2	-0.24988	0.0197368	0.0696151	NBGMM (HL)
Robo1	-0.226343	0.0197407	0.0696151	NBGMM (HL)
Kmt2a	-0.201763	0.0198015	0.0697306	NBGMM (HL)
Cdc27	-0.322238	0.0198038	0.0697306	NBGMM (HL)
Fgfr2	-0.130212	0.0198335	0.0697817	NBGMM (HL)
Enho	0.390116	0.0198611	0.0698255	NBGMM (HL)
Rgs20	-0.183273	0.0199563	0.0701064	NBGMM (HL)
Psma3	0.229064	0.0199745	0.0701166	NBGMM (HL)
Clock	-0.3202	0.0199938	0.070131	NBGMM (HL)
Hk1	-0.283642	0.0200587	0.070305	NBGMM (HL)
Slc1a2	0.109336	0.0201147	0.0704476	NBGMM (HL)
Hint3	0.699766	0.0201383	0.0704765	NBGMM (HL)
Palld	0.193747	0.0201754	0.0705229	NBGMM (HL)
Snx13	-0.258226	0.0201823	0.0705229	NBGMM (HL)
St7	-0.473809	0.0202246	0.0706172	NBGMM (HL)
Nrg2	0.32199	0.0203153	0.0708798	NBGMM (HL)
Nadk2	-0.269877	0.0203607	0.0709844	NBGMM (HL)
Col4a5	0.371597	0.0205024	0.0714099	NBGMM (HL)
Ogdh	0.289867	0.0205138	0.0714099	NBGMM (HL)
Sntg1	-0.398104	0.020599	0.0716522	NBGMM (HL)
Meis2	-0.334465	0.0206726	0.0716909	NBGMM (HL)
Casc4	-0.28867	0.0206716	0.0716909	NBGMM (HL)
Pdgfrl	0.437535	0.020653	0.0716909	NBGMM (HL)
Bcas3os1	-0.536153	0.0206633	0.0716909	NBGMM (HL)
Dnajc17	0.437529	0.0207251	0.0718189	NBGMM (HL)
Zfp451	-0.392444	0.0207464	0.0718386	NBGMM (HL)
Gucd1	0.446035	0.0207917	0.0719412	NBGMM (HL)
Dio2	0.324967	0.0208304	0.0720207	NBGMM (HL)
Rev3l	-0.20354	0.0208521	0.0720417	NBGMM (HL)
Golga1	-0.300978	0.0209354	0.072275	NBGMM (HL)
Pde7a	-0.428565	0.0212623	0.0733484	NBGMM (HL)
Plpp3	-0.0938755	0.0214284	0.0737158	NBGMM (HL)
Mitf	-0.265355	0.0214322	0.0737158	NBGMM (HL)
Fam172a	-0.279848	0.0214329	0.0737158	NBGMM (HL)
Arid1b	-0.159094	0.0214184	0.0737158	NBGMM (HL)
Rasa3	-0.300598	0.0215403	0.0740298	NBGMM (HL)
Adgrb3	-0.125452	0.0215603	0.0740429	NBGMM (HL)
AU040320	-0.284056	0.021713	0.0745117	NBGMM (HL)
Bmpr2	-0.222845	0.0219767	0.0753605	NBGMM (HL)
Mcu	0.219149	0.0220071	0.0754085	NBGMM (HL)
Lin52	0.232614	0.0222157	0.0760663	NBGMM (HL)
Ankrd28	0.231877	0.0224715	0.0768851	NBGMM (HL)
Srebf1	-0.364206	0.0225414	0.0770667	NBGMM (HL)
Dcaf10	-0.363776	0.0226409	0.0773492	NBGMM (HL)
Kank2	-0.415998	0.0227493	0.0776043	NBGMM (HL)
Lman1	0.38933	0.0227358	0.0776043	NBGMM (HL)
Jmy	-0.391322	0.0227974	0.0777107	NBGMM (HL)
Prdm16	-0.200098	0.0228417	0.0778039	NBGMM (HL)
Lrrc4b	-0.311658	0.0228995	0.0779431	NBGMM (HL)
Rundc3a	0.425727	0.022972	0.0781318	NBGMM (HL)
Dcaf6	-0.234398	0.0230389	0.0781537	NBGMM (HL)
Tasp1	-0.325265	0.0230268	0.0781537	NBGMM (HL)
Gm26816	-0.391815	0.0229969	0.0781537	NBGMM (HL)
Mgea5	0.215913	0.0230464	0.0781537	NBGMM (HL)
Vegfb	-0.354459	0.0230686	0.0781712	NBGMM (HL)
Cttnbp2	-0.248451	0.0231242	0.0783021	NBGMM (HL)
Pdpr	-0.318449	0.023159	0.0783323	NBGMM (HL)
Nedd4l	-0.153909	0.0231673	0.0783323	NBGMM (HL)
Igf2bp3	-0.245678	0.0232234	0.0784234	NBGMM (HL)
Npepps	-0.153653	0.0232284	0.0784234	NBGMM (HL)
Ddx46	-0.26415	0.0233761	0.078831	NBGMM (HL)
Kank1	-0.203665	0.0233834	0.078831	NBGMM (HL)
Ndufs4	0.201945	0.0235602	0.0793689	NBGMM (HL)
Smad3	-0.40393	0.0236055	0.0794633	NBGMM (HL)
Wnk1	-0.337045	0.0237664	0.0799462	NBGMM (HL)
Tdrd3	-0.334361	0.0238944	0.0803179	NBGMM (HL)
Synj1	0.345731	0.023986	0.0805672	NBGMM (HL)
Fbxw7	-0.305527	0.0240081	0.0805823	NBGMM (HL)
Rps27rt	-0.362082	0.0240928	0.0808075	NBGMM (HL)
Sdccag3	-0.552987	0.0242561	0.081296	NBGMM (HL)
Rmnd1	-0.395204	0.0243731	0.0816263	NBGMM (HL)
Gm31036	-0.367412	0.0243902	0.0816263	NBGMM (HL)
Agap1	-0.282301	0.0244105	0.0816349	NBGMM (HL)
Acat3	0.409908	0.0245093	0.0819056	NBGMM (HL)
Ispd	0.306394	0.0245443	0.081963	NBGMM (HL)
Pik3c2a	-0.207927	0.0246388	0.0822189	NBGMM (HL)
Pou2f1	-0.15916	0.0247134	0.082408	NBGMM (HL)
Chsy1	-0.349572	0.024753	0.0824801	NBGMM (HL)
Eif4ebp2	-0.343595	0.0247743	0.0824913	NBGMM (HL)
Ccdc78	-0.402064	0.0248929	0.082826	NBGMM (HL)
Invs	0.318732	0.0249308	0.0828792	NBGMM (HL)
Parn	0.334028	0.0249449	0.0828792	NBGMM (HL)
Nfatc3	-0.254677	0.0250021	0.0830091	NBGMM (HL)
Gm37240	-0.166175	0.0250763	0.0831953	NBGMM (HL)
Erbb4	-0.291939	0.0254915	0.0844511	NBGMM (HL)
Adamts20	0.366483	0.0254827	0.0844511	NBGMM (HL)
Tmem131	-0.288029	0.0256603	0.0849489	NBGMM (HL)
Dym	-0.296822	0.0257427	0.0851603	NBGMM (HL)
Gm16337	-0.342869	0.0257842	0.0851751	NBGMM (HL)
Zfp961	0.3418	0.0257717	0.0851751	NBGMM (HL)
Iqgap1	-0.357468	0.0258495	0.085268	NBGMM (HL)
Mro	0.202519	0.0258363	0.085268	NBGMM (HL)
Mysm1	0.238328	0.0259833	0.0856478	NBGMM (HL)
Prkaa2	-0.607164	0.0261124	0.0857046	NBGMM (HL)
Fryl	-0.220082	0.0261063	0.0857046	NBGMM (HL)
Mterf2	0.414342	0.0260894	0.0857046	NBGMM (HL)
Gab1	-0.231406	0.0260884	0.0857046	NBGMM (HL)
Srpr	-0.296008	0.0260828	0.0857046	NBGMM (HL)
Fer	-0.272388	0.0260859	0.0857046	NBGMM (HL)
Tpd52l1	0.373975	0.0261517	0.0857725	NBGMM (HL)
Nr2f2	-0.493652	0.0262193	0.0859326	NBGMM (HL)
Grin2c	-0.370377	0.0262995	0.0861342	NBGMM (HL)
Cnot7	-0.340342	0.0264321	0.0865068	NBGMM (HL)
Ank	-0.207693	0.0265072	0.0866909	NBGMM (HL)
Cd302	0.3872	0.0267959	0.0875725	NBGMM (HL)
Cul9	-0.333632	0.0268242	0.0876027	NBGMM (HL)
Mapkap1	-0.197645	0.0269574	0.0879752	NBGMM (HL)
Rcan2	0.275756	0.0270598	0.0882468	NBGMM (HL)
2900052N01Rik	0.340198	0.0271086	0.0883432	NBGMM (HL)
Hsd17b12	-0.287753	0.0271876	0.0884752	NBGMM (HL)
Zfyve9	-0.229955	0.0271715	0.0884752	NBGMM (HL)
Rnf10	-0.29968	0.027463	0.0893083	NBGMM (HL)
Hipk1	0.325157	0.0274833	0.0893111	NBGMM (HL)
Appl2	-0.116474	0.0275264	0.0893877	NBGMM (HL)
Atrx	-0.158549	0.0276355	0.0896788	NBGMM (HL)
Xpa	-0.271306	0.0277781	0.0900779	NBGMM (HL)
Phactr2	0.294106	0.0279022	0.0903528	NBGMM (HL)
Tmem216	-0.322676	0.0278826	0.0903528	NBGMM (HL)
Evi5l	-0.363415	0.0279363	0.0903996	NBGMM (HL)
Pstk	-0.370019	0.0281441	0.0910079	NBGMM (HL)
Ptbp2	-0.247141	0.0281863	0.0910802	NBGMM (HL)
Lrrfip2	-0.28878	0.0282509	0.0912247	NBGMM (HL)
Psmd1	-0.243555	0.0283582	0.0915071	NBGMM (HL)
Ptprf	-0.33457	0.0285229	0.0919271	NBGMM (HL)
Srsf10	-0.27067	0.0285284	0.0919271	NBGMM (HL)
Caap1	0.382162	0.0286273	0.0921812	NBGMM (HL)
Wwtr1	0.171503	0.0286579	0.0922149	NBGMM (HL)
Chic2	-0.275061	0.0287132	0.0923284	NBGMM (HL)
Hdac8	-0.101173	0.0288507	0.0927055	NBGMM (HL)
Satb1	-0.37777	0.0289371	0.0929182	NBGMM (HL)
Ankrd12	-0.175148	0.0290549	0.0932312	NBGMM (HL)
Lrp1	-0.198618	0.0293667	0.0941659	NBGMM (HL)
Prpf39	-0.254698	0.0293962	0.0941948	NBGMM (HL)
Lrig2	-0.267313	0.0295077	0.0944863	NBGMM (HL)
Grm3	-0.173319	0.0297115	0.0950728	NBGMM (HL)
Marcks	-0.386787	0.0298395	0.0953975	NBGMM (HL)
A230009B12Rik	-0.448229	0.0298545	0.0953975	NBGMM (HL)
Ip6k1	-0.363751	0.0299003	0.0954774	NBGMM (HL)
Lrp4	-0.212205	0.0300008	0.0957316	NBGMM (HL)
Prickle2	-0.242332	0.0301228	0.0959901	NBGMM (HL)
Cbx5	-0.203141	0.0301235	0.0959901	NBGMM (HL)
Ndufa12	0.348152	0.0301881	0.0961291	NBGMM (HL)
Wls	-0.255681	0.0304232	0.0968106	NBGMM (HL)
Zfp362	-0.337467	0.0305605	0.0971802	NBGMM (HL)
Dazap1	0.237527	0.0307031	0.0975662	NBGMM (HL)
Zfp346	0.401948	0.0307288	0.0975804	NBGMM (HL)
Foxn2	-0.277952	0.0308095	0.097769	NBGMM (HL)
Efr3b	0.197788	0.0308359	0.0977852	NBGMM (HL)
Bace1	-0.296885	0.0308738	0.0978381	NBGMM (HL)
Srek1	-0.178819	0.0309316	0.0979538	NBGMM (HL)
Ccdc141	-0.194012	0.03118	0.0986043	NBGMM (HL)
Zdhhc14	-0.380808	0.0311615	0.0986043	NBGMM (HL)
Naa35	-0.308514	0.0313735	0.0991481	NBGMM (HL)
Amot	-0.332226	0.0313976	0.0991561	NBGMM (HL)
Pard3bos1	-0.235304	0.0314592	0.0992821	NBGMM (HL)
Rpl23	0.404965	0.0315794	0.0995933	NBGMM (HL)
Tnrc18	-0.196682	0.0316861	0.0998611	NBGMM (HL)
Hopx	0.522763	0.0318953	0.100452	NBGMM (HL)
Rbm27	-0.24994	0.0319321	0.100499	NBGMM (HL)
Pitpnm2	0.232315	0.0319559	0.100505	NBGMM (HL)
Fat1	-0.312065	0.0319927	0.100552	NBGMM (HL)
Pcsk6	0.26135	0.0320458	0.10065	NBGMM (HL)
U2af2	-0.322418	0.0321004	0.100752	NBGMM (HL)
Arxes2	0.386054	0.0321358	0.100795	NBGMM (HL)
Clic4	-0.27712	0.0322658	0.101097	NBGMM (HL)
Gm28379	-0.442616	0.0322761	0.101097	NBGMM (HL)
Fam126b	0.347582	0.0325019	0.101735	NBGMM (HL)
Brd8	-0.262773	0.0326475	0.102121	NBGMM (HL)
Sc5d	-0.309053	0.0327222	0.102285	NBGMM (HL)
Tcp11l1	-0.292432	0.0328673	0.102496	NBGMM (HL)
Tial1	-0.245952	0.0328743	0.102496	NBGMM (HL)
Rab24	0.325031	0.032879	0.102496	NBGMM (HL)
Btrc	-0.237005	0.0328292	0.102496	NBGMM (HL)
Spred1	-0.181454	0.0329308	0.102588	NBGMM (HL)
Astn2	-0.166113	0.0331592	0.103229	NBGMM (HL)
Scmh1	-0.187696	0.0331891	0.103252	NBGMM (HL)
Cd46	-0.292695	0.0332128	0.103256	NBGMM (HL)
Slc39a12	0.133949	0.0332534	0.103313	NBGMM (HL)
Sh3gl1	-0.336907	0.0333247	0.103464	NBGMM (HL)
Dennd4a	-0.256093	0.0334985	0.103934	NBGMM (HL)
Rock2	-0.250721	0.0335811	0.10412	NBGMM (HL)
Ttpa	0.383415	0.0336796	0.104339	NBGMM (HL)
Lcorl	-0.27428	0.0337429	0.104339	NBGMM (HL)
Evi5	-0.25005	0.0337026	0.104339	NBGMM (HL)
Gm26804	-0.188765	0.0337276	0.104339	NBGMM (HL)
Tomm40	0.251465	0.0338783	0.104688	NBGMM (HL)
Aak1	-0.155854	0.0340352	0.104984	NBGMM (HL)
Mfap3l	-0.275614	0.0340057	0.104984	NBGMM (HL)
Gm26561	-0.257935	0.0340428	0.104984	NBGMM (HL)
Gm11808	0.39296	0.0341321	0.105189	NBGMM (HL)
Gm36756	-0.343	0.0346017	0.106553	NBGMM (HL)
Polr3h	-0.168165	0.034621	0.106553	NBGMM (HL)
C030037D09Rik	0.394542	0.0346817	0.106668	NBGMM (HL)
Szrd1	-0.302943	0.0347085	0.106679	NBGMM (HL)
Srrt	-0.305748	0.0348347	0.106996	NBGMM (HL)
B230118H07Rik	0.327678	0.0350524	0.107521	NBGMM (HL)
Zdhhc20	-0.225518	0.0350387	0.107521	NBGMM (HL)
Rnf103	0.388423	0.0353789	0.10845	NBGMM (HL)
Slc41a1	0.252234	0.0355105	0.108732	NBGMM (HL)
Chst2	0.273869	0.0355182	0.108732	NBGMM (HL)
Phykpl	-0.309462	0.0356517	0.109068	NBGMM (HL)
Ggps1	0.323883	0.0357586	0.109322	NBGMM (HL)
Gm2163	-0.273825	0.0358209	0.109439	NBGMM (HL)
Lmo4	-0.29101	0.0358705	0.109518	NBGMM (HL)
Gstm5	0.382007	0.035902	0.109541	NBGMM (HL)
Slc25a17	0.374609	0.0360866	0.110032	NBGMM (HL)
Tmem30a	-0.314572	0.036255	0.110472	NBGMM (HL)
Soat1	-0.191464	0.0362806	0.110474	NBGMM (HL)
Pax6	-0.251174	0.0363144	0.110474	NBGMM (HL)
Ppp4r3b	-0.253073	0.0363277	0.110474	NBGMM (HL)
Nr2c2	-0.213964	0.036463	0.110812	NBGMM (HL)
Babam2	-0.191209	0.0367668	0.111661	NBGMM (HL)
Ndrg2	-0.152705	0.0367975	0.111681	NBGMM (HL)
Magi3	0.188244	0.0370392	0.11234	NBGMM (HL)
Tom1l2	-0.140972	0.0371088	0.112477	NBGMM (HL)
Usp33	-0.235581	0.0373163	0.113031	NBGMM (HL)
Ncoa3	-0.366691	0.0373637	0.1131	NBGMM (HL)
Fgfr3	-0.179668	0.0374238	0.113158	NBGMM (HL)
Pnn	0.158363	0.0374319	0.113158	NBGMM (HL)
Traf5	0.53378	0.0375531	0.113449	NBGMM (HL)
Pomgnt1	-0.296556	0.0376955	0.113773	NBGMM (HL)
B230354K17Rik	0.390176	0.0377097	0.113773	NBGMM (HL)
Zfp407	-0.250327	0.0377799	0.11391	NBGMM (HL)
Mut	0.346777	0.0378246	0.11397	NBGMM (HL)
Spon1	0.236518	0.0378788	0.114051	NBGMM (HL)
Ephx2	-0.37162	0.0379012	0.114051	NBGMM (HL)
Nudt5	-0.242825	0.0380058	0.114216	NBGMM (HL)
Dmtf1	-0.211114	0.0379999	0.114216	NBGMM (HL)
Magi2	0.101148	0.0381246	0.114488	NBGMM (HL)
Mfap3	-0.348008	0.0381459	0.114488	NBGMM (HL)
Ap4s1	-0.299648	0.0385255	0.115551	NBGMM (HL)
Atpif1	0.338966	0.0385891	0.115667	NBGMM (HL)
Rapgef2	-0.214396	0.0388107	0.116255	NBGMM (HL)
Tcerg1	-0.286673	0.0388891	0.116338	NBGMM (HL)
9930021J03Rik	-0.199851	0.0388853	0.116338	NBGMM (HL)
Pik3ca	-0.270244	0.0389463	0.116412	NBGMM (HL)
Tmem51	-0.337818	0.0389645	0.116412	NBGMM (HL)
Dnajb14	-0.427945	0.0390184	0.116498	NBGMM (HL)
CT025619.1	-0.219245	0.0392891	0.117229	NBGMM (HL)
Dpy19l4	-0.296955	0.0397736	0.118598	NBGMM (HL)
Brip1os	-0.18163	0.039849	0.118669	NBGMM (HL)
Rpl27-ps3	0.498016	0.0398443	0.118669	NBGMM (HL)
Mef2d	-0.256993	0.0400363	0.119072	NBGMM (HL)
Arhgap35	-0.188008	0.040014	0.119072	NBGMM (HL)
Etfa	0.243386	0.0401847	0.119381	NBGMM (HL)
Sptbn1	0.132845	0.0402118	0.119381	NBGMM (HL)
Zc3h14	-0.33167	0.040218	0.119381	NBGMM (HL)
Eif3a	-0.29877	0.040273	0.119467	NBGMM (HL)
Dpp6	-0.373466	0.0404637	0.119955	NBGMM (HL)
Celrr	-0.209861	0.0405509	0.120059	NBGMM (HL)
Eif4enif1	-0.338081	0.0405446	0.120059	NBGMM (HL)
Pdzd2	0.352037	0.040625	0.120201	NBGMM (HL)
Wwp2	0.297655	0.0409474	0.121077	NBGMM (HL)
Iffo1	0.311857	0.0409763	0.121084	NBGMM (HL)
Sash1	-0.121535	0.0411262	0.121449	NBGMM (HL)
Ints6	-0.269591	0.0412365	0.121697	NBGMM (HL)
2610020C07Rik	-0.403563	0.0412681	0.121712	NBGMM (HL)
Supt16	-0.319443	0.041512	0.122353	NBGMM (HL)
Apoe	-0.258209	0.0417081	0.122852	NBGMM (HL)
Ampd2	-0.473675	0.0417579	0.122919	NBGMM (HL)
Clasrp	-0.350238	0.0420436	0.123681	NBGMM (HL)
Whamm	0.323653	0.0422832	0.124227	NBGMM (HL)
Washc4	-0.321984	0.042279	0.124227	NBGMM (HL)
Pwwp2a	-0.309099	0.0423333	0.124295	NBGMM (HL)
Gm26798	-0.314923	0.0425694	0.124908	NBGMM (HL)
Slc35d1	-0.322572	0.0427622	0.125317	NBGMM (HL)
Akap8l	-0.141871	0.0427631	0.125317	NBGMM (HL)
Cfap20	0.295293	0.0429176	0.125689	NBGMM (HL)
Trio	-0.193223	0.0429897	0.12582	NBGMM (HL)
Myo1e	-0.226603	0.0431161	0.12611	NBGMM (HL)
Etv6	-0.192591	0.0432077	0.12622	NBGMM (HL)
Bicd1	0.183142	0.0432087	0.12622	NBGMM (HL)
Sec22a	0.349077	0.0432486	0.126256	NBGMM (HL)
Lactb2	0.561429	0.0433102	0.126356	NBGMM (HL)
Tlk1	-0.259069	0.0433807	0.126481	NBGMM (HL)
Tcaf1	-0.262816	0.0435341	0.126848	NBGMM (HL)
Coq3	0.406634	0.0436821	0.127199	NBGMM (HL)
Gsk3b	-0.12864	0.0438096	0.127489	NBGMM (HL)
Eny2	-0.326231	0.0442622	0.128725	NBGMM (HL)
Cyth1	-0.250948	0.0444124	0.12908	NBGMM (HL)
Gm38562	0.260066	0.0444548	0.129121	NBGMM (HL)
Brwd1	-0.208984	0.0445196	0.129228	NBGMM (HL)
Cdc123	0.338935	0.0445625	0.12927	NBGMM (HL)
Drp2	0.334256	0.0448337	0.129975	NBGMM (HL)
Ptms	-0.372736	0.0449027	0.130093	NBGMM (HL)
Gm42418	-0.471861	0.045025	0.130365	NBGMM (HL)
Slc22a17	-0.27989	0.0451488	0.130559	NBGMM (HL)
Luc7l	-0.274286	0.0451341	0.130559	NBGMM (HL)
Map4k4	-0.131995	0.0451788	0.130564	NBGMM (HL)
Adgra1	-0.390083	0.0455795	0.131639	NBGMM (HL)
Fam13c	-0.233965	0.0456326	0.13171	NBGMM (HL)
Gm6277	0.362154	0.0456728	0.131743	NBGMM (HL)
Heatr3	-0.331175	0.0458198	0.132081	NBGMM (HL)
Syngr1	-0.562831	0.0458476	0.132081	NBGMM (HL)
Dopey1	-0.225547	0.0461985	0.133009	NBGMM (HL)
Smc6	-0.284025	0.0463233	0.133285	NBGMM (HL)
Stk16	0.330219	0.0465787	0.133852	NBGMM (HL)
Tecpr2	-0.228108	0.0465536	0.133852	NBGMM (HL)
Sdc4	0.212836	0.0466899	0.134077	NBGMM (HL)
Maea	-0.325126	0.0467155	0.134077	NBGMM (HL)
Eea1	-0.299601	0.0467754	0.134082	NBGMM (HL)
Herc1	-0.160715	0.0467529	0.134082	NBGMM (HL)
Farp2	-0.318066	0.0468524	0.134219	NBGMM (HL)
Agpat3	-0.19437	0.0469755	0.134404	NBGMM (HL)
Hist1h2bc	0.369883	0.04697	0.134404	NBGMM (HL)
Rhot1	-0.22546	0.0470251	0.134462	NBGMM (HL)
Irak1	0.364998	0.0471532	0.134577	NBGMM (HL)
Mapk8	-0.348254	0.0471266	0.134577	NBGMM (HL)
Caml	0.283663	0.0470959	0.134577	NBGMM (HL)
Dagla	-0.340891	0.0472675	0.134819	NBGMM (HL)
Nmur2	0.291012	0.0474143	0.135154	NBGMM (HL)
Nmt2	-0.287167	0.0474923	0.135293	NBGMM (HL)
Zcchc18	0.291763	0.0476972	0.13554	NBGMM (HL)
Gm21954	-0.220545	0.0476845	0.13554	NBGMM (HL)
Uba2	0.306895	0.0476823	0.13554	NBGMM (HL)
Nfic	-0.294476	0.0476379	0.13554	NBGMM (HL)
Ddi2	0.242793	0.0480658	0.136419	NBGMM (HL)
Kif2a	-0.265306	0.0480454	0.136419	NBGMM (HL)
Jakmip2	0.319743	0.0483059	0.137016	NBGMM (HL)
Ppp3cc	0.273497	0.0483976	0.137191	NBGMM (HL)
Sgcd	-0.842942	0.0484385	0.137223	NBGMM (HL)
Nos1ap	-0.224128	0.0485024	0.137319	NBGMM (HL)
Col9a3	-0.304762	0.0486446	0.137592	NBGMM (HL)
Sbf2	-0.181586	0.0487185	0.137592	NBGMM (HL)
Disc1	0.336341	0.048705	0.137592	NBGMM (HL)
Sparc	0.335661	0.0487141	0.137592	NBGMM (HL)
Sars	-0.339105	0.0490498	0.138392	NBGMM (HL)
Akap7	0.266802	0.0490621	0.138392	NBGMM (HL)
Cyfip1	-0.187728	0.0495628	0.139718	NBGMM (HL)
Supt20	-0.252106	0.0496028	0.139745	NBGMM (HL)
Hnrnpl	-0.155376	0.0498196	0.14027	NBGMM (HL)
Xrn2	-0.213381	0.0498791	0.140352	NBGMM (HL)
Leng8	-0.217945	0.0499894	0.140576	NBGMM (HL)
C2cd5	0.212959	0.0503189	0.141416	NBGMM (HL)
Gopc	0.344924	0.050432	0.141647	NBGMM (HL)
Ino80dos	-0.185084	0.0506828	0.142265	NBGMM (HL)
Eif4g1	-0.191881	0.0507356	0.142326	NBGMM (HL)
Cuedc1	0.182109	0.051309	0.143847	NBGMM (HL)
2410089E03Rik	-0.235266	0.0513475	0.143867	NBGMM (HL)
Stk3	-0.206941	0.0514847	0.144163	NBGMM (HL)
2310040G07Rik	0.350796	0.0516025	0.144405	NBGMM (HL)
Ccnc	0.309631	0.051864	0.14488	NBGMM (HL)
Mier1	0.184471	0.0518083	0.14488	NBGMM (HL)
Sumo2	0.188974	0.0518669	0.14488	NBGMM (HL)
5330434G04Rik	-0.335408	0.0520799	0.145387	NBGMM (HL)
Bbof1	-0.24867	0.0521889	0.145603	NBGMM (HL)
Celf2	-0.0847088	0.0525111	0.146353	NBGMM (HL)
Taok3	-0.247383	0.0525213	0.146353	NBGMM (HL)
Adgrb2	-0.282836	0.0528493	0.146914	NBGMM (HL)
Gna12	-0.208882	0.0528828	0.146914	NBGMM (HL)
Ilk	0.296086	0.0528703	0.146914	NBGMM (HL)
Gtf3c1	-0.3284	0.052777	0.146914	NBGMM (HL)
Fhit	-0.168351	0.0528335	0.146914	NBGMM (HL)
Zfp704	0.432584	0.0530178	0.147112	NBGMM (HL)
Mgat4b	0.373083	0.0529906	0.147112	NBGMM (HL)
Jmjd1c	-0.122699	0.0531271	0.147326	NBGMM (HL)
C030018K13Rik	-0.272615	0.0533587	0.147879	NBGMM (HL)
Gys1	-0.275031	0.0534524	0.148049	NBGMM (HL)
Arhgef7	0.329008	0.0536538	0.148518	NBGMM (HL)
Fbxl5	-0.31807	0.0540022	0.149302	NBGMM (HL)
Cycs	0.32113	0.0539882	0.149302	NBGMM (HL)
Rrnad1	0.212584	0.0540779	0.149332	NBGMM (HL)
Cdc42se2	0.226253	0.0540713	0.149332	NBGMM (HL)
Krit1	0.219926	0.054311	0.149885	NBGMM (HL)
Sigmar1	-0.309144	0.0547067	0.150887	NBGMM (HL)
Comt	0.183452	0.0549919	0.151582	NBGMM (HL)
Gtf2a1	0.253201	0.0550724	0.151713	NBGMM (HL)
H3f3a	0.212356	0.055644	0.153104	NBGMM (HL)
Cdh11	-0.220899	0.0556267	0.153104	NBGMM (HL)
Shisa3	0.286804	0.0558245	0.153509	NBGMM (HL)
Med25	0.295446	0.056092	0.154152	NBGMM (HL)
Cdc73	-0.186121	0.0565457	0.155275	NBGMM (HL)
Rps27a	0.272504	0.0565682	0.155275	NBGMM (HL)
Rrm2b	0.325502	0.0569422	0.156209	NBGMM (HL)
Osbpl1a	0.227553	0.0570675	0.156459	NBGMM (HL)
Cep170	-0.29389	0.0571112	0.156485	NBGMM (HL)
Mvb12b	-0.219259	0.0571871	0.1566	NBGMM (HL)
Wdr35	0.296106	0.0572591	0.156704	NBGMM (HL)
Rtl4	-0.519164	0.057347	0.156851	NBGMM (HL)
Gm15614	-0.256895	0.0578153	0.15785	NBGMM (HL)
Ypel3	0.402514	0.0577684	0.15785	NBGMM (HL)
Ift43	0.379148	0.0578053	0.15785	NBGMM (HL)
Unc13c	0.291847	0.0578725	0.157912	NBGMM (HL)
Cacul1	-0.29765	0.0579139	0.157931	NBGMM (HL)
Sdccag8	-0.208003	0.0580557	0.158224	NBGMM (HL)
Gnaq	-0.115764	0.0581374	0.158353	NBGMM (HL)
Fam19a1	-0.437418	0.0582482	0.158561	NBGMM (HL)
Mthfd1	0.318116	0.0582839	0.158564	NBGMM (HL)
Gclc	-0.332628	0.0584385	0.158891	NBGMM (HL)
Mapk8ip3	-0.281463	0.0585031	0.158972	NBGMM (HL)
Dapp1	-0.315606	0.0586838	0.159369	NBGMM (HL)
Ankrd52	-0.286212	0.0588759	0.159796	NBGMM (HL)
Pcbd2	0.292293	0.0590815	0.160259	NBGMM (HL)
Anapc1	-0.283393	0.0591261	0.160286	NBGMM (HL)
Fxr1	-0.185165	0.0595886	0.161444	NBGMM (HL)
Ppip5k1	0.246466	0.0600828	0.162687	NBGMM (HL)
C2cd3	-0.255859	0.0602462	0.163034	NBGMM (HL)
Pkn1	-0.284487	0.0606317	0.16398	NBGMM (HL)
Pex2	0.324194	0.0607497	0.164203	NBGMM (HL)
Dlc1	0.186634	0.0607907	0.164217	NBGMM (HL)
Oxa1l	-0.397186	0.0609382	0.164519	NBGMM (HL)
Mbtps2	0.343484	0.0610339	0.16468	NBGMM (HL)
Hook3	-0.1679	0.0611457	0.164885	NBGMM (HL)
Vta1	-0.252244	0.0612145	0.164974	NBGMM (HL)
Tm9sf2	-0.293594	0.0614277	0.165451	NBGMM (HL)
Apbb2	-0.179935	0.0614677	0.165462	NBGMM (HL)
Tbck	-0.212533	0.061914	0.166482	NBGMM (HL)
Yipf4	-0.250765	0.0619189	0.166482	NBGMM (HL)
Sclt1	-0.226251	0.062036	0.166699	NBGMM (HL)
Epn2	0.223852	0.0622208	0.167098	NBGMM (HL)
Cntrl	-0.268493	0.0622911	0.167189	NBGMM (HL)
Aatk	0.234113	0.0623686	0.167299	NBGMM (HL)
Sema4b	-0.232865	0.0625778	0.167762	NBGMM (HL)
Msantd2	0.249636	0.063157	0.169217	NBGMM (HL)
Irs1	0.28778	0.0634047	0.169703	NBGMM (HL)
Odf2	-0.194388	0.0634124	0.169703	NBGMM (HL)
Kifap3	-0.198232	0.063701	0.170277	NBGMM (HL)
Adar	0.292326	0.0636691	0.170277	NBGMM (HL)
Phf20	-0.175543	0.0641093	0.17107	NBGMM (HL)
Sae1	0.312442	0.0641009	0.17107	NBGMM (HL)
Abhd14b	-0.247587	0.0640896	0.17107	NBGMM (HL)
Mid1ip1	-0.283337	0.0644312	0.17153	NBGMM (HL)
Ube2q2	-0.292995	0.0643319	0.17153	NBGMM (HL)
Csnk1g1	-0.1955	0.0644121	0.17153	NBGMM (HL)
Zfp608	-0.171862	0.0644201	0.17153	NBGMM (HL)
Ubr1	0.209919	0.0645696	0.1717	NBGMM (HL)
Sel1l	-0.266515	0.0645548	0.1717	NBGMM (HL)
Cfap36	0.218706	0.0647127	0.171981	NBGMM (HL)
Tmed5	-0.246074	0.064815	0.172153	NBGMM (HL)
Anxa6	-0.31283	0.0648847	0.172239	NBGMM (HL)
Sorbs2	-0.258551	0.0650435	0.17256	NBGMM (HL)
Wdr82	-0.314749	0.0650853	0.172572	NBGMM (HL)
Bptf	-0.166131	0.0654001	0.173306	NBGMM (HL)
Zmym4	-0.134077	0.0656696	0.17379	NBGMM (HL)
Stx18	-0.270071	0.0656698	0.17379	NBGMM (HL)
Marf1	0.219375	0.0656961	0.17379	NBGMM (HL)
Gm19710	-0.214655	0.0659659	0.17412	NBGMM (HL)
Mink1	-0.222948	0.0658934	0.17412	NBGMM (HL)
Ttc7b	-0.228912	0.0659245	0.17412	NBGMM (HL)
Zfpm2	-0.113123	0.0660483	0.17412	NBGMM (HL)
Hagh	0.355619	0.0660244	0.17412	NBGMM (HL)
Gnptg	0.307522	0.0660396	0.17412	NBGMM (HL)
Adam23	-0.325439	0.0662888	0.174654	NBGMM (HL)
Trub2	0.320718	0.0663656	0.174756	NBGMM (HL)
Gm44899	0.334865	0.0664169	0.174791	NBGMM (HL)
Pum2	-0.201114	0.0664865	0.174874	NBGMM (HL)
Megf10	-0.152993	0.0667605	0.175495	NBGMM (HL)
Epb41l2	-0.165719	0.0669956	0.176012	NBGMM (HL)
Ikzf2	0.244249	0.0670927	0.176166	NBGMM (HL)
Map7	-0.294651	0.0673953	0.176845	NBGMM (HL)
Pafah1b1	-0.106767	0.0674282	0.176845	NBGMM (HL)
Tmem218	0.320809	0.0675087	0.176955	NBGMM (HL)
Epc1	0.121694	0.0677645	0.177524	NBGMM (HL)
Mmd2	-0.196614	0.0678734	0.177709	NBGMM (HL)
Cd63	-0.244409	0.0680617	0.1781	NBGMM (HL)
Pcsk7	-0.222504	0.0685503	0.179276	NBGMM (HL)
Ttc3	-0.214663	0.0686306	0.179384	NBGMM (HL)
Pld1	-0.273467	0.06924	0.180771	NBGMM (HL)
Pja2	0.235322	0.0692234	0.180771	NBGMM (HL)
Hikeshi	0.332725	0.0693787	0.181031	NBGMM (HL)
Rngtt	-0.201853	0.0696204	0.181455	NBGMM (HL)
Micu2	0.26977	0.0696143	0.181455	NBGMM (HL)
Plekhm3	0.276834	0.0697035	0.181466	NBGMM (HL)
Sec63	-0.19766	0.0696654	0.181466	NBGMM (HL)
Cstf3	-0.238798	0.0697985	0.18161	NBGMM (HL)
Plxna4	-0.366587	0.0699046	0.181784	NBGMM (HL)
Lims1	-0.144311	0.0700479	0.181976	NBGMM (HL)
Tmem259	0.258759	0.0700578	0.181976	NBGMM (HL)
Atp13a4	0.22329	0.0702791	0.182448	NBGMM (HL)
Dnajb6	0.238343	0.07033	0.182477	NBGMM (HL)
Dennd1a	0.109506	0.0704163	0.182504	NBGMM (HL)
Maml3	-0.364917	0.0704201	0.182504	NBGMM (HL)
Nr6a1	-0.205318	0.0706491	0.182995	NBGMM (HL)
Ywhae	0.143661	0.0707331	0.183109	NBGMM (HL)
Tom1	-0.223159	0.0709156	0.183375	NBGMM (HL)
Anks1	-0.265812	0.0709137	0.183375	NBGMM (HL)
Ppp2r1a	0.378475	0.071181	0.183958	NBGMM (HL)
Hdac7	-0.291741	0.0714123	0.184452	NBGMM (HL)
Ccdc47	-0.286309	0.0720533	0.186003	NBGMM (HL)
Nkain2	-0.259906	0.0723239	0.186596	NBGMM (HL)
Sdf2	0.215266	0.0723745	0.186622	NBGMM (HL)
Mtch2	0.333876	0.0725043	0.186852	NBGMM (HL)
Hacd2	0.129158	0.0725952	0.186982	NBGMM (HL)
Kcmf1	0.174414	0.0732467	0.188554	NBGMM (HL)
Rab8b	-0.240659	0.073379	0.188789	NBGMM (HL)
Ndufb7	0.322575	0.0736473	0.189373	NBGMM (HL)
2010111I01Rik	0.165161	0.073731	0.189482	NBGMM (HL)
Igf1r	-0.169701	0.0738174	0.189492	NBGMM (HL)
Mapk1ip1	0.237528	0.0737957	0.189492	NBGMM (HL)
Slc9a8	-0.326346	0.0741354	0.190096	NBGMM (HL)
Rbbp6	-0.185989	0.074108	0.190096	NBGMM (HL)
Kcnt1	0.363272	0.0742408	0.190214	NBGMM (HL)
Kdm1a	-0.208718	0.0742642	0.190214	NBGMM (HL)
Mfn1	0.193566	0.0747266	0.191079	NBGMM (HL)
Camk2d	-0.143175	0.0746857	0.191079	NBGMM (HL)
Usp3	-0.221995	0.074703	0.191079	NBGMM (HL)
Zc3h12b	-0.176745	0.0749885	0.191627	NBGMM (HL)
Rere	0.115704	0.0750244	0.191627	NBGMM (HL)
Carm1	-0.292765	0.0751344	0.191801	NBGMM (HL)
Gss	-0.300388	0.0753955	0.192361	NBGMM (HL)
Rabgap1l	-0.164959	0.0755983	0.192771	NBGMM (HL)
4930549C15Rik	-0.281453	0.075694	0.192909	NBGMM (HL)
Nr2f1	-0.27961	0.0759573	0.193472	NBGMM (HL)
Abhd12	0.203131	0.0766331	0.195085	NBGMM (HL)
AC151836.1	0.276099	0.0770293	0.195985	NBGMM (HL)
A830019P07Rik	0.241877	0.0773391	0.196665	NBGMM (HL)
C920021L13Rik	-0.387473	0.0774478	0.196678	NBGMM (HL)
Ap2a1	-0.292792	0.0774485	0.196678	NBGMM (HL)
Scaf8	-0.166138	0.0774729	0.196678	NBGMM (HL)
Rnf38	-0.211921	0.0778222	0.197456	NBGMM (HL)
Vps13c	-0.216257	0.0783661	0.198726	NBGMM (HL)
Xkr6	0.18936	0.0785827	0.199056	NBGMM (HL)
Crim1	0.202555	0.0785622	0.199056	NBGMM (HL)
Hps4	-0.250966	0.0786308	0.199068	NBGMM (HL)
Nploc4	-0.260533	0.0787684	0.199197	NBGMM (HL)
Mms19	-0.283721	0.0787261	0.199197	NBGMM (HL)
Lrrc19	-0.274361	0.0788276	0.199237	NBGMM (HL)
Dnm2	-0.169308	0.0790067	0.19958	NBGMM (HL)
Gin1	-0.277342	0.0793168	0.200253	NBGMM (HL)
Irf2	0.174907	0.07944	0.200454	NBGMM (HL)
Kpna4	-0.169623	0.0796517	0.200827	NBGMM (HL)
Gspt1	-0.253843	0.0796751	0.200827	NBGMM (HL)
Zfp280d	0.217188	0.0800757	0.201726	NBGMM (HL)
Npdc1	-0.267046	0.0803294	0.202057	NBGMM (HL)
Uckl1os	-0.307984	0.0803392	0.202057	NBGMM (HL)
Ascc3	-0.189645	0.0803307	0.202057	NBGMM (HL)
Snhg20	-0.244352	0.0809516	0.203486	NBGMM (HL)
Agpat5	-0.176662	0.0810662	0.203663	NBGMM (HL)
Ap3b1	0.159262	0.0812266	0.203954	NBGMM (HL)
Dlg5	-0.212831	0.0813394	0.20407	NBGMM (HL)
1700024B05Rik	0.291927	0.0813614	0.20407	NBGMM (HL)
Tex2	-0.242127	0.081407	0.204073	NBGMM (HL)
Drg1	-0.148033	0.081603	0.204452	NBGMM (HL)
Kmt5b	0.171793	0.0817211	0.204637	NBGMM (HL)
Brd9	-0.230354	0.0819517	0.205102	NBGMM (HL)
Tor1aip1	0.181132	0.0820461	0.205227	NBGMM (HL)
Plekhm2	-0.156294	0.0825997	0.206388	NBGMM (HL)
Atp6v1b2	0.24142	0.0826002	0.206388	NBGMM (HL)
Nkain4	0.183552	0.0827945	0.206761	NBGMM (HL)
Pard3	-0.156315	0.0832245	0.207722	NBGMM (HL)
Kat6b	-0.145261	0.0832714	0.207726	NBGMM (HL)
Inpp1	0.3124	0.0834875	0.207927	NBGMM (HL)
Slc25a4	0.377734	0.0834809	0.207927	NBGMM (HL)
Brd7	-0.262334	0.0833985	0.207927	NBGMM (HL)
Sema4a	-0.215015	0.0837005	0.208279	NBGMM (HL)
Cipc	-0.214636	0.0837196	0.208279	NBGMM (HL)
Zfp30	-0.414715	0.0839162	0.208655	NBGMM (HL)
Gabarapl2	0.175984	0.0842967	0.209448	NBGMM (HL)
Ube4a	-0.232209	0.0843263	0.209448	NBGMM (HL)
Mon2	-0.232787	0.0844138	0.209552	NBGMM (HL)
Nit1	-0.258386	0.0846332	0.209757	NBGMM (HL)
Canx	-0.173214	0.0845894	0.209757	NBGMM (HL)
Sirt5	-0.258643	0.084598	0.209757	NBGMM (HL)
Arid2	-0.190427	0.0849337	0.210388	NBGMM (HL)
Cfl2	-0.331604	0.085201	0.210937	NBGMM (HL)
Tmx4	-0.255752	0.085493	0.211432	NBGMM (HL)
Fads1	-0.204062	0.0854524	0.211432	NBGMM (HL)
Myef2	0.280824	0.0856755	0.211769	NBGMM (HL)
Vps8	-0.211168	0.0859209	0.212262	NBGMM (HL)
Esrra	0.251153	0.0862023	0.212842	NBGMM (HL)
Dgkz	-0.287821	0.0862958	0.212959	NBGMM (HL)
Arfgap1	0.254359	0.0863829	0.213059	NBGMM (HL)
Ctps2	-0.295369	0.0864508	0.213112	NBGMM (HL)
Tsg101	-0.269582	0.0865927	0.213194	NBGMM (HL)
Prr14	0.196733	0.0866232	0.213194	NBGMM (HL)
Pdia6	-0.337254	0.0865811	0.213194	NBGMM (HL)
Strn4	-0.36613	0.0868937	0.213631	NBGMM (HL)
Manf	-0.164431	0.0868765	0.213631	NBGMM (HL)
Gm43713	-0.137981	0.0869952	0.213766	NBGMM (HL)
Tmem110	-0.259218	0.0872559	0.214292	NBGMM (HL)
Txlna	-0.471968	0.0873768	0.214377	NBGMM (HL)
Nxpe3	0.266746	0.0873836	0.214377	NBGMM (HL)
Tcp1	-0.252505	0.0875195	0.214596	NBGMM (HL)
Unk	0.265994	0.087656	0.214816	NBGMM (HL)
Kidins220	-0.113212	0.0878714	0.215229	NBGMM (HL)
Washc2	0.188473	0.0882205	0.215892	NBGMM (HL)
Arhgap23	-0.200235	0.0882363	0.215892	NBGMM (HL)
Rtf1	-0.20848	0.0885117	0.216451	NBGMM (HL)
Kdm4b	-0.238838	0.0886711	0.21661	NBGMM (HL)
Mib1	-0.153993	0.0886327	0.21661	NBGMM (HL)
Rasa1	-0.262393	0.0887261	0.216629	NBGMM (HL)
Mindy2	-0.221355	0.0889473	0.217054	NBGMM (HL)
Lrp8	-0.20551	0.0893051	0.217613	NBGMM (HL)
D430042O09Rik	-0.281469	0.0892673	0.217613	NBGMM (HL)
Fam35a	0.322168	0.0893182	0.217613	NBGMM (HL)
Cnot4	-0.178396	0.0896409	0.218283	NBGMM (HL)
Mapre3	-0.218709	0.0899197	0.218846	NBGMM (HL)
Snta1	0.152215	0.0899699	0.218852	NBGMM (HL)
Gm28375	-0.204137	0.0900665	0.218873	NBGMM (HL)
Atp6v0b	0.288194	0.0900737	0.218873	NBGMM (HL)
Rcbtb1	0.326199	0.0901478	0.218937	NBGMM (HL)
Gfpt1	-0.272697	0.090249	0.219041	NBGMM (HL)
Fnip1	-0.178024	0.0903335	0.219041	NBGMM (HL)
Rida	0.281985	0.0902965	0.219041	NBGMM (HL)
Gcnt7	0.386497	0.0903865	0.219054	NBGMM (HL)
Aldh1a1	0.23936	0.0905099	0.219237	NBGMM (HL)
S100pbp	-0.285908	0.0905749	0.219279	NBGMM (HL)
Cog4	0.244922	0.091212	0.220691	NBGMM (HL)
Trappc6b	0.253753	0.0912541	0.220691	NBGMM (HL)
Zmat2	0.34585	0.0913619	0.220835	NBGMM (HL)
Syt11	-0.247027	0.0915098	0.220969	NBGMM (HL)
Fdft1	-0.168399	0.0915134	0.220969	NBGMM (HL)
Mycbp2	-0.123281	0.0915643	0.220976	NBGMM (HL)
Mdn1	-0.282265	0.0916872	0.221156	NBGMM (HL)
Mid2	0.248966	0.091949	0.221671	NBGMM (HL)
Upf3b	0.222818	0.092198	0.222155	NBGMM (HL)
Frem2	-0.215081	0.0923626	0.222435	NBGMM (HL)
Nemf	0.181613	0.0925939	0.222875	NBGMM (HL)
Map7d2	0.261756	0.0927255	0.223075	NBGMM (HL)
Rlf	-0.183628	0.0932936	0.224324	NBGMM (HL)
Slc16a2	0.333509	0.0935894	0.224491	NBGMM (HL)
Sin3a	-0.256641	0.0935426	0.224491	NBGMM (HL)
Ncbp3	0.26467	0.0934513	0.224491	NBGMM (HL)
Secisbp2	0.224997	0.0936071	0.224491	NBGMM (HL)
Sdha	0.181395	0.0934731	0.224491	NBGMM (HL)
Dnajc11	-0.271685	0.0938651	0.224909	NBGMM (HL)
Hnrnpc	0.151141	0.0938793	0.224909	NBGMM (HL)
Gm20388	-0.0884393	0.0940379	0.225171	NBGMM (HL)
Iqsec2	-0.201269	0.0941551	0.225217	NBGMM (HL)
Fam162a	-0.205604	0.0941287	0.225217	NBGMM (HL)
Clint1	-0.227913	0.0942827	0.225405	NBGMM (HL)
Tbcd	-0.277818	0.0944385	0.22566	NBGMM (HL)
Slc30a9	-0.21773	0.0945477	0.225734	NBGMM (HL)
Ints10	0.295671	0.0945676	0.225734	NBGMM (HL)
Zkscan1	-0.266347	0.0947201	0.225981	NBGMM (HL)
A330032B11Rik	0.26652	0.0953168	0.227286	NBGMM (HL)
Ap3s1	-0.233464	0.0954726	0.22754	NBGMM (HL)
Plaa	-0.280297	0.0961603	0.228941	NBGMM (HL)
Ccdc80	0.256526	0.0961502	0.228941	NBGMM (HL)
Pcgf5	0.285744	0.0969902	0.230797	NBGMM (HL)
Secisbp2l	-0.258434	0.0970643	0.230854	NBGMM (HL)
Kif13b	-0.200139	0.0971538	0.230948	NBGMM (HL)
Gm14964	-0.345542	0.0976207	0.231937	NBGMM (HL)
Traf3	-0.220793	0.0977717	0.232176	NBGMM (HL)
Cnot3	-0.264784	0.0982812	0.233266	NBGMM (HL)
Mid1	-0.243859	0.0984114	0.233454	NBGMM (HL)
Usp14	0.251712	0.0985353	0.233627	NBGMM (HL)
Peg3	-0.399849	0.098658	0.233798	NBGMM (HL)
4930544I03Rik	-0.267337	0.0990616	0.234633	NBGMM (HL)
Lrp6	-0.177832	0.0991334	0.234682	NBGMM (HL)
Uqcc1	0.251908	0.0995785	0.235614	NBGMM (HL)
Dip2a	-0.27767	0.0996875	0.235751	NBGMM (HL)
Ptpn12	-0.175254	0.099781	0.235851	NBGMM (HL)
Zfr2	-0.28034	0.0999941	0.236233	NBGMM (HL)
Pdcd11	0.287919	0.100347	0.236945	NBGMM (HL)
Dnajc3	-0.158884	0.100477	0.237129	NBGMM (HL)
Rnf213	-0.274293	0.100551	0.237183	NBGMM (HL)
Rer1	0.286181	0.100795	0.237636	NBGMM (HL)
S100b	0.298853	0.10095	0.237879	NBGMM (HL)
Itih3	-0.494576	0.101165	0.238265	NBGMM (HL)
Dnaja2	-0.298816	0.101433	0.238774	NBGMM (HL)
Zswim5	-0.183909	0.101704	0.239108	NBGMM (HL)
Tusc3	-0.241823	0.101732	0.239108	NBGMM (HL)
CT030190.1	-0.222009	0.101669	0.239108	NBGMM (HL)
Gatsl2	0.275142	0.101897	0.239322	NBGMM (HL)
Osbpl8	-0.21186	0.101927	0.239322	NBGMM (HL)
Slmap	-0.186277	0.102113	0.239638	NBGMM (HL)
Xpnpep3	0.366223	0.102402	0.240192	NBGMM (HL)
Klf15	0.262015	0.102976	0.241417	NBGMM (HL)
Chtop	0.295242	0.103084	0.241547	NBGMM (HL)
Wdr47	0.299063	0.103156	0.241592	NBGMM (HL)
Gm49179	-0.248072	0.103764	0.242892	NBGMM (HL)
Zfp710	-0.166809	0.103926	0.243148	NBGMM (HL)
Cadm2	0.0799246	0.104073	0.243366	NBGMM (HL)
Suclg1	0.182739	0.104208	0.243372	NBGMM (HL)
Nr2c1	0.282561	0.104273	0.243372	NBGMM (HL)
Arih1	-0.118716	0.104261	0.243372	NBGMM (HL)
Atp5j	0.255855	0.104287	0.243372	NBGMM (HL)
Mphosph9	-0.265713	0.104702	0.244216	NBGMM (HL)
Dzip1	-0.24288	0.105034	0.244866	NBGMM (HL)
Paqr3	-0.325753	0.105198	0.245124	NBGMM (HL)
Selenbp1	0.295841	0.105473	0.24564	NBGMM (HL)
Fam126a	-0.275773	0.105935	0.246591	NBGMM (HL)
4933434E20Rik	0.255172	0.106032	0.246692	NBGMM (HL)
Idh1	-0.218447	0.106134	0.246805	NBGMM (HL)
Gm47350	-0.291246	0.1064	0.246964	NBGMM (HL)
D17Wsu92e	0.249859	0.106354	0.246964	NBGMM (HL)
Cdh2	0.113307	0.106417	0.246964	NBGMM (HL)
Slk	-0.237715	0.10626	0.246964	NBGMM (HL)
Smchd1	-0.183582	0.106481	0.246986	NBGMM (HL)
Wdr20	-0.224243	0.106752	0.247366	NBGMM (HL)
Nsmce2	-0.162238	0.106715	0.247366	NBGMM (HL)
Scai	-0.202772	0.107042	0.247913	NBGMM (HL)
Ap3d1	-0.240965	0.107728	0.249376	NBGMM (HL)
Atad2b	-0.110111	0.107815	0.249452	NBGMM (HL)
Vezf1	0.20056	0.108121	0.250033	NBGMM (HL)
Gm48678	-0.131068	0.108372	0.250361	NBGMM (HL)
Tcf20	-0.211573	0.108352	0.250361	NBGMM (HL)
Sft2d1	-0.266116	0.108874	0.251394	NBGMM (HL)
E2f3	-0.23528	0.109187	0.251992	NBGMM (HL)
Gm32250	0.331946	0.109974	0.253374	NBGMM (HL)
Fubp1	-0.286987	0.109882	0.253374	NBGMM (HL)
Dbp	-0.376012	0.110007	0.253374	NBGMM (HL)
Xrcc6	-0.202068	0.10994	0.253374	NBGMM (HL)
0610043K17Rik	0.192954	0.11038	0.25398	NBGMM (HL)
Nudcd3	-0.145766	0.110336	0.25398	NBGMM (HL)
[truncated: 2,598 more rows]
