# Supplementary material for: scRNASequest: an ecosystem of scRNA-seq analysis, visualization, and publishing
Source: BMC Genomics. 2023 May 2;24:228. doi: 10.1186/s12864-023-09332-2 (PMC10155351; doi:10.1186/s12864-023-09332-2)
Supplement: Supplementary file 3 — Additional file 3: Supplementary Table S3. Detailed comparison of multiple single-cell RNA-seq data visualization software. [file 12864_2023_9332_MOESM3_ESM.xlsx]

## Sheet: Table S3
Supplementary Table S3
Detailed comparison of multiple single-cell RNA-seq data visualization software
	Tools		cellxgene VIP	Bbrowser	Granatum	iSEE	Loom Viewer	Loupe Cell browser	SCope	seSVA	scVI	Single Cell_Explorer	SPRING	UGSC Cell_Browser
	Year		2020	2019	2017	2018	2017	unknown	2018	2019	2018	2019	2018	unknown
	Online/Standalone		Both	Standalone	both	Standalone	Standalone	Standalone	Standalone	Standalone	Standalone	Both	Both	Both
	Source Code Link		https://github.com/interactivereport/cellxgene_VIP	https://github.com/bioturing/installation		https://github.com/iSEE/iSEE	https://github.com/linnarsson-lab/loom-viewer		https://github.com/aertslab/Scope	https://github.com/klarman-cell-observatory/scSVA	https://github.com/YosefLab/scVI	https://github.com/d-feng/SingleCellExplorer	https://github.com/AllonKleinLab/SPRING_dev	https://github.com/maximilianh/cellBrowser
	Demo Link		https://cellxgenevip-ms.bxgenomics.com/	https://bioturing.com/single-cell	http://granatum.eecs.umich.edu:38101/?_state_id_=edafedd946cb798c&tab=info			https://www.10xgenomics.com/products/loupe-browser	https://scope.aertslab.org/				https://kleintools.hms.harvard.edu/tools/spring.html
	Data analysis		Y	Y	Y						Y	Y		Y
	Data visualization		Y	Y	Y	Y		Y			Y	Y		Y
	RNA-seq/scRNA-seq		Y	Y	Y	Y		Y			Y	Y		Y
	Individual sample quality control		Y	Y	Y	Y			Y		Y	Y
	One or multiple harmonization methods				Y						Y
	Merged quality control										Y
	Dataset integration with visualization and quantitative metrics of integration performance
	Flexible dimension reduction		Y	Y	Y	Y		Y	Y		Y	Y	Y	Y
	Cell clustering/Annotation		Y	Y	Y	Y		Y	Y		Y	Y	Y	Y
	Differential gene expression		Y	Y	Y	Y		Y	Y		Y	Y	Y
	SingleCellExperiment (SCE) object as output		Y			Y					Y	Y
	RNA velocity								Y	Y			Y
	Downstream data visualization								Y
	Analysis data sharing options											Y
	Web sharing		Y			Y	Y		Y	Y		Y	Y	Y
	Interactivity		Y	Y		Y		Y	Y	Y		Y	Y	Y
	Docker		Y			Y			Y	Y
	Cloud_Support		Y		Y				Y	Y		Y	Y	Y
	Input data format for visualization	Saas			Y				Y			Y	Y	Y
		Loom				Y	Y		Y	Y	Y			Y
		h5ad	Y	Y						Y	Y			Y
		SCE				Y
		Seurat		Y										Y
		csv/txt		Y	Y					Y	Y	Y	Y	Y
	Languages		Python, R, JavaScript	Desktop	R	R	Python	Desktop	Python	R	Python	Python	Python	Python
